# Supplementary material for: Analysis of the first Taraxacum kok-saghyz transcriptome reveals potential rubber yield related SNPs
Source: Sci Rep. 2017 Aug 30;7:9939. doi: 10.1038/s41598-017-09034-2 (PMC5577190; doi:10.1038/s41598-017-09034-2)
Supplement: Supplementary file 2 — Supplementary Tables [file 41598_2017_9034_MOESM2_ESM.xls]

## Sheet: Content
Analysis of the first Taraxacum kok-saghyz transcriptome reveals potential rubber yield-related SNPs.
Zinan LuoCo, Brian J. IaffaldanoCo, Xiaofeng Zhuang, Jonathan Fresnedo-Ramírez, Katrina Cornish*
Suplementary File 1:
Supplmentary tables
Contact Information
Zinan Luo, luo.356@osu.edu, The Ohio State University, Department of Horticulture and Crop Science, Wooster OH, 44691, USA
Brian J. Iaffaldano, iaffaldano.1@osu.edu, The Ohio State University, Department of Horticulture and Crop Science, Wooster OH, 44691, USA
Xiaofeng Zhuang, zhuang.97@osu.edu, The Ohio State University, Department of Horticulture and Crop Science, Wooster OH, 44691, USA
Jonathan Fresnedo-Ramírez, fresnedoramirez.1@osu.edu, The Ohio State University, Department of Horticulture and Crop Science, Wooster OH, 44691, USA
Katrina Cornish*, cornish.19@osu.edu, The Ohio State University, Department of Horticulture and Crop Science, Wooster OH, 44691, USA
Metadata:
Table S1. The 143 pathways annotated in the KEGG database
Table S2. The enzymes assigned by 102 contigs in the terpenoid back bone biosynthesis pathway
Table S3. TK homologues to the rubber-related proteins in different rubber-producing crops and Asteraceae species.
Table S4. 21,802 genes with detectable differential expression level
Table S5. Summary of significantly (P<0.05) differentially expressed transcripts in six RNA-Seq samples
Table S6. 158 differentially expressed genes with function annotation were finally filtered
Table S7. Different SNP types between high rubber and low rubber plants in terms of different levels of reads depth (DP)
Table S8. Summary of SNP patterns in terms of transition and transversion patterns.
Table S9. Transcripts with significant blast hits to rubber-related genes and the SNPs assigned to TK homologues.
Table S10. 117 SNPs assigned on differentially expressed genes
Table S11. Expression levels of 1-FFT between HR and LR samples
Table S12. Rubber concentration for 20 harvested samples where the six RNA-Seq samples came from.
Table S13. RNA-Seq quality of raw reads from six samples
Table S14. Primer sequences of six differentially expressed genes for qRT-PCR

## Sheet: Table S1
Table S1. The 143 pathways annotated in the KEGG database
Pathway	Seqs in Pathway	Enzyme	Ezyme ID	Seqs of Enzyme	Seqs	Pathway ID
Biosynthesis of antibiotics	1118	transaminase	ec:2.6.1.11	10	comp29220_c3_seq5, comp29220_c3_seq7, comp33240_c0_seq8, comp29220_c3_seq9, comp29220_c3_seq12, comp33240_c0_seq28, comp30937_c0_seq1, comp33240_c0_seq6, comp29220_c3_seq15, comp29220_c3_seq3	map01130
Biosynthesis of antibiotics	1118	cyclo-ligase	ec:6.3.3.1	1	comp21141_c0_seq1	map01130
Biosynthesis of antibiotics	1118	aminotransferase	ec:2.6.1.13	3	comp32612_c3_seq1, comp32612_c3_seq11, comp32612_c3_seq9	map01130
Biosynthesis of antibiotics	1118	carboxylase	ec:6.4.1.2	11	comp20210_c0_seq3, comp20210_c0_seq1, comp27397_c0_seq2, comp35537_c0_seq4, comp7414_c0_seq1, comp27397_c0_seq1, comp32536_c0_seq6, comp35537_c0_seq2, comp25899_c0_seq1, comp35537_c0_seq1, comp32536_c0_seq2	map01130
Biosynthesis of antibiotics	1118	transaminase (isomerizing)	ec:2.6.1.16	2	comp33162_c0_seq2, comp33162_c0_seq1	map01130
Biosynthesis of antibiotics	1118	carboxylase	ec:6.4.1.3	3	comp33546_c0_seq34, comp33546_c0_seq15, comp33546_c0_seq80	map01130
Biosynthesis of antibiotics	1118	kinase	ec:2.7.4.6	5	comp24392_c1_seq1, comp24310_c0_seq2, comp21790_c0_seq1, comp7924_c0_seq1, comp19336_c0_seq1	map01130
Biosynthesis of antibiotics	1118	kinase	ec:2.7.4.3	17	comp34129_c0_seq10, comp19469_c0_seq1, comp26201_c0_seq2, comp26201_c0_seq1, comp22088_c0_seq1, comp26998_c0_seq1, comp26998_c0_seq2, comp34129_c0_seq2, comp34129_c0_seq8, comp32748_c3_seq2, comp34618_c0_seq1, comp19340_c0_seq1, comp28833_c0_seq1, comp34618_c0_seq3, comp28833_c0_seq4, comp33548_c0_seq1, comp34618_c0_seq4	map01130
Biosynthesis of antibiotics	1118	kinase	ec:2.7.4.2	6	comp33278_c0_seq6, comp27904_c0_seq1, comp33278_c0_seq5, comp27904_c1_seq6, comp27904_c1_seq7, comp33278_c0_seq1	map01130
Biosynthesis of antibiotics	1118	carboxykinase (ATP)	ec:4.1.1.49	8	comp30571_c0_seq4, comp30169_c0_seq17, comp30571_c0_seq6, comp34332_c0_seq13, comp34332_c0_seq14, comp30571_c0_seq8, comp24255_c1_seq1, comp34332_c0_seq3	map01130
Biosynthesis of antibiotics	1118	decarboxylase	ec:4.1.1.33	1	comp28398_c1_seq1	map01130
Biosynthesis of antibiotics	1118	dehydrogenase	ec:1.3.5.1	11	comp33786_c1_seq1, comp31799_c1_seq27, comp19819_c0_seq1, comp24052_c0_seq2, comp33786_c1_seq4, comp11333_c0_seq1, comp34621_c0_seq4, comp33786_c1_seq9, comp34621_c0_seq5, comp32225_c0_seq22, comp34621_c0_seq1	map01130
Biosynthesis of antibiotics	1118	kinase	ec:2.7.1.71	7	comp34387_c0_seq4, comp34387_c0_seq3, comp35064_c0_seq43, comp35064_c0_seq99, comp33280_c0_seq22, comp33280_c0_seq12, comp34387_c0_seq17	map01130
Biosynthesis of antibiotics	1118	decarboxylase	ec:4.1.1.20	3	comp29761_c0_seq1, comp29761_c0_seq2, comp29761_c0_seq3	map01130
Biosynthesis of antibiotics	1118	synthase (ferredoxin)	ec:1.17.7.1	8	comp33968_c0_seq38, comp33968_c0_seq22, comp33968_c0_seq12, comp33968_c0_seq31, comp32227_c0_seq15, comp32227_c0_seq7, comp32227_c0_seq14, comp33968_c0_seq19	map01130
Biosynthesis of antibiotics	1118	transaminase	ec:2.6.1.52	2	comp30900_c0_seq3, comp30900_c0_seq1	map01130
Biosynthesis of antibiotics	1118	transaminase	ec:2.6.1.57	37	comp33541_c0_seq9, comp31519_c0_seq3, comp31519_c0_seq2, comp29348_c0_seq6, comp26954_c0_seq2, comp26954_c0_seq1, comp29348_c0_seq4, comp28992_c0_seq4, comp22543_c0_seq3, comp28992_c0_seq3, comp27901_c0_seq4, comp33541_c0_seq10, comp22543_c0_seq2, comp28992_c0_seq1, comp33508_c0_seq1, comp33541_c0_seq6, comp24192_c0_seq2, comp26885_c0_seq2, comp32994_c0_seq4, comp24192_c0_seq6, comp32994_c0_seq3,…	map01130
Biosynthesis of antibiotics	1118	dihydroxyacetonetransferase	ec:2.2.1.2	3	comp30163_c0_seq1, comp29505_c0_seq1, comp30163_c0_seq2	map01130
Biosynthesis of antibiotics	1118	glycolaldehydetransferase	ec:2.2.1.1	8	comp23802_c0_seq1, comp26165_c0_seq2, comp14443_c0_seq1, comp26165_c0_seq11, comp33355_c0_seq2, comp33355_c0_seq1, comp23802_c0_seq2, comp26165_c0_seq8	map01130
Biosynthesis of antibiotics	1118	synthase	ec:2.2.1.6	5	comp16063_c1_seq1, comp27176_c0_seq1, comp27176_c0_seq2, comp16063_c1_seq2, comp23039_c0_seq1	map01130
Biosynthesis of antibiotics	1118	synthase	ec:2.2.1.7	5	comp29502_c0_seq2, comp33156_c0_seq1, comp33156_c0_seq2, comp32604_c0_seq1, comp29502_c0_seq3	map01130
Biosynthesis of antibiotics	1118	kinase	ec:2.7.2.8	2	comp32182_c0_seq10, comp16495_c0_seq1	map01130
Biosynthesis of antibiotics	1118	kinase	ec:2.7.2.4	15	comp31778_c0_seq4, comp25530_c0_seq1, comp31778_c0_seq3, comp31778_c0_seq2, comp25530_c0_seq3, comp31778_c0_seq1, comp31778_c0_seq8, comp31778_c0_seq7, comp31778_c0_seq6, comp31778_c0_seq5, comp31778_c0_seq9, comp31778_c0_seq10, comp35284_c0_seq2, comp35284_c0_seq4, comp35284_c0_seq3	map01130
Biosynthesis of antibiotics	1118	kinase	ec:2.7.2.3	4	comp28313_c0_seq5, comp28313_c0_seq13, comp29714_c2_seq1, comp23062_c0_seq1	map01130
Biosynthesis of antibiotics	1118	lyase	ec:4.3.2.1	3	comp29480_c0_seq6, comp29480_c0_seq10, comp29480_c0_seq12	map01130
Biosynthesis of antibiotics	1118	lyase	ec:4.3.2.2	4	comp35087_c0_seq11, comp35087_c0_seq8, comp35087_c0_seq3, comp35087_c0_seq5	map01130
Biosynthesis of antibiotics	1118	reductase	ec:1.2.1.38	4	comp17471_c0_seq2, comp17471_c0_seq1, comp33573_c0_seq9, comp33573_c0_seq10	map01130
Biosynthesis of antibiotics	1118	kinase	ec:2.7.1.40	35	comp32314_c0_seq3, comp32314_c0_seq22, comp32935_c0_seq35, comp30881_c0_seq14, comp32935_c0_seq56, comp31546_c0_seq1, comp26223_c0_seq2, comp30881_c0_seq18, comp26223_c0_seq1, comp30881_c0_seq16, comp31546_c0_seq11, comp32618_c0_seq4, comp32314_c0_seq9, comp32314_c0_seq8, comp32618_c0_seq1, comp32314_c0_seq7, comp31263_c0_seq3, comp31546_c0_seq4, comp32060_c0_seq1, comp32314_c0_seq5, comp32935_c0…	map01130
Biosynthesis of antibiotics	1118	deaminase	ec:3.5.4.6	11	comp34444_c1_seq9, comp34444_c1_seq21, comp34444_c1_seq22, comp29206_c0_seq2, comp34444_c1_seq12, comp26948_c0_seq2, comp34444_c1_seq26, comp34444_c1_seq17, comp34444_c1_seq1, comp34444_c1_seq3, comp29206_c0_seq1	map01130
Biosynthesis of antibiotics	1118	dehydrogenase	ec:1.2.1.41	14	comp31812_c0_seq17, comp31812_c0_seq28, comp31812_c0_seq26, comp31812_c0_seq27, comp31812_c0_seq24, comp31812_c0_seq14, comp31812_c0_seq20, comp31812_c0_seq10, comp31812_c0_seq21, comp31812_c0_seq6, comp31812_c0_seq7, comp31812_c0_seq2, comp31812_c0_seq8, comp14487_c0_seq1	map01130
Biosynthesis of antibiotics	1118	carbamoyltransferase	ec:2.1.3.3	1	comp28391_c0_seq1	map01130
Biosynthesis of antibiotics	1118	kinase	ec:2.7.1.36	2	comp33776_c0_seq1, comp33776_c0_seq4	map01130
Biosynthesis of antibiotics	1118	3-kinase	ec:2.7.1.31	1	comp25946_c0_seq2	map01130
Biosynthesis of antibiotics	1118	transaminase	ec:2.6.1.42	4	comp33937_c0_seq2, comp26139_c0_seq11, comp11003_c0_seq1, comp33937_c0_seq24	map01130
Biosynthesis of antibiotics	1118	reductase	ec:1.3.1.70	1	comp32064_c0_seq15	map01130
Biosynthesis of antibiotics	1118	gluconokinase (phosphorylating)	ec:2.7.1.12	1	comp31578_c0_seq22	map01130
Biosynthesis of antibiotics	1118	phosphohexokinase	ec:2.7.1.11	24	comp34666_c0_seq6, comp34675_c0_seq26, comp34675_c0_seq8, comp34675_c0_seq24, comp34675_c0_seq10, comp34675_c0_seq31, comp31882_c0_seq2, comp31842_c0_seq1, comp35353_c0_seq27, comp31842_c0_seq3, comp35353_c0_seq13, comp35353_c0_seq22, comp31842_c0_seq6, comp25360_c0_seq2, comp32272_c0_seq1, comp21734_c0_seq1, comp25360_c0_seq1, comp34675_c0_seq7, comp24347_c0_seq2, comp32272_c0_seq5, comp17517_c0…	map01130
Biosynthesis of antibiotics	1118	dehydratase	ec:4.2.1.51	4	comp27625_c0_seq1, comp25819_c0_seq2, comp25819_c0_seq1, comp28399_c0_seq2	map01130
Biosynthesis of antibiotics	1118	diphosphate synthase	ec:2.5.1.10	16	comp31411_c2_seq13, comp30039_c0_seq11, comp31411_c2_seq40, comp31411_c2_seq71, comp30039_c0_seq6, comp31411_c2_seq70, comp31411_c2_seq44, comp35641_c0_seq17, comp31411_c2_seq31, comp31411_c2_seq52, comp30039_c0_seq1, comp35641_c0_seq3, comp35641_c0_seq13, comp10115_c0_seq2, comp10115_c0_seq1, comp35641_c0_seq8	map01130
Biosynthesis of antibiotics	1118	ligase (ADP-forming)	ec:6.2.1.5	10	comp25774_c0_seq12, comp7899_c0_seq1, comp9973_c0_seq1, comp23201_c0_seq1, comp29407_c0_seq1, comp9973_c0_seq2, comp29407_c0_seq2, comp25774_c0_seq16, comp25774_c0_seq8, comp25774_c0_seq2	map01130
Biosynthesis of antibiotics	1118	ligase (GDP-forming)	ec:6.2.1.4	6	comp9973_c0_seq1, comp23201_c0_seq1, comp9973_c0_seq2, comp22994_c0_seq1, comp27357_c0_seq2, comp27357_c0_seq1	map01130
Biosynthesis of antibiotics	1118	1-carboxyvinyltransferase	ec:2.5.1.19	5	comp33309_c0_seq3, comp33309_c0_seq6, comp33309_c0_seq5, comp33309_c0_seq12, comp33309_c0_seq8	map01130
Biosynthesis of antibiotics	1118	ligase	ec:6.2.1.1	24	comp31412_c0_seq5, comp22499_c0_seq1, comp31412_c0_seq6, comp10387_c0_seq1, comp31412_c0_seq9, comp31772_c1_seq1, comp31412_c0_seq8, comp33306_c0_seq2, comp33621_c0_seq1, comp32496_c0_seq3, comp32877_c0_seq1, comp33306_c0_seq5, comp33306_c0_seq6, comp31772_c0_seq1, comp34533_c0_seq8, comp11013_c0_seq1, comp32716_c0_seq3, comp28049_c0_seq1, comp33306_c0_seq1, comp32716_c0_seq8, comp32954_c0_seq2, …	map01130
Biosynthesis of antibiotics	1118	(2-methylpropanoyl)transferase	ec:2.3.1.168	2	comp31475_c1_seq31, comp31092_c0_seq1	map01130
Biosynthesis of antibiotics	1118	synthase	ec:4.2.3.26	2	comp28478_c0_seq35, comp28317_c0_seq8	map01130
Biosynthesis of antibiotics	1118	synthase	ec:2.5.1.21	3	comp29334_c0_seq1, comp29334_c0_seq5, comp29334_c0_seq6	map01130
Biosynthesis of antibiotics	1118	aldolase	ec:4.1.2.5	6	comp28130_c1_seq23, comp28130_c1_seq11, comp28130_c1_seq10, comp28130_c1_seq21, comp28130_c1_seq1, comp28130_c1_seq9	map01130
Biosynthesis of antibiotics	1118	diphosphate synthase	ec:2.5.1.29	12	comp30039_c0_seq1, comp35641_c0_seq3, comp35641_c0_seq13, comp32782_c0_seq9, comp35641_c0_seq8, comp30039_c0_seq11, comp32782_c0_seq3, comp30039_c0_seq6, comp31290_c1_seq4, comp35641_c0_seq17, comp25016_c0_seq2, comp32782_c0_seq6	map01130
Biosynthesis of antibiotics	1118	aminotransferase	ec:2.6.1.83	6	comp31846_c0_seq1, comp32994_c0_seq4, comp32994_c0_seq3, comp32994_c0_seq2, comp27901_c0_seq4, comp32994_c0_seq11	map01130
Biosynthesis of antibiotics	1118	reductase	ec:1.1.1.133	9	comp30541_c0_seq2, comp34476_c0_seq29, comp10274_c0_seq1, comp27128_c0_seq3, comp27144_c1_seq2, comp27128_c0_seq2, comp30541_c0_seq1, comp34476_c0_seq2, comp27144_c0_seq1	map01130
Biosynthesis of antibiotics	1118	dehydrogenase	ec:1.2.1.11	2	comp17471_c0_seq2, comp17471_c0_seq1	map01130
Biosynthesis of antibiotics	1118	dehydrogenase (phosphorylating)	ec:1.2.1.12	23	comp30226_c0_seq5, comp18640_c0_seq1, comp30226_c0_seq6, comp30226_c0_seq9, comp30085_c0_seq19, comp30085_c0_seq18, comp30085_c0_seq17, comp24139_c0_seq2, comp30085_c0_seq27, comp24139_c0_seq1, comp30226_c0_seq10, comp30085_c0_seq10, comp30085_c0_seq9, comp15222_c0_seq3, comp30085_c0_seq26, comp9501_c0_seq1, comp15222_c0_seq4, comp30085_c0_seq14, comp24139_c1_seq1, comp15222_c0_seq2, comp24139_c2…	map01130
Biosynthesis of antibiotics	1118	5'-diphospho)-2-C-methyl-D-erythritol kinase	ec:2.7.1.148	1	comp26131_c0_seq2	map01130
Biosynthesis of antibiotics	1118	dehydratase	ec:4.2.1.91	4	comp27625_c0_seq1, comp25819_c0_seq2, comp25819_c0_seq1, comp28399_c0_seq2	map01130
Biosynthesis of antibiotics	1118	diphosphokinase	ec:2.7.6.1	9	comp31908_c0_seq2, comp31908_c0_seq1, comp32444_c0_seq3, comp26060_c0_seq1, comp29781_c0_seq16, comp27815_c0_seq6, comp19359_c0_seq1, comp29781_c0_seq11, comp18045_c0_seq1	map01130
Biosynthesis of antibiotics	1118	3-dehydrogenase (decarboxylating)	ec:1.1.1.170	5	comp33857_c0_seq6, comp35037_c0_seq1, comp35037_c0_seq2, comp29356_c0_seq5, comp29356_c0_seq3	map01130
Biosynthesis of antibiotics	1118	diphosphate reductase	ec:1.17.1.2	4	comp32227_c0_seq18, comp32227_c0_seq15, comp32227_c0_seq7, comp32227_c0_seq14	map01130
Biosynthesis of antibiotics	1118	reductase	ec:1.17.1.8	4	comp24901_c0_seq17, comp24901_c0_seq13, comp31044_c0_seq6, comp31044_c0_seq7	map01130
Biosynthesis of antibiotics	1118	dehydrogenase	ec:1.8.1.4	12	comp32291_c0_seq1, comp32291_c0_seq3, comp32291_c0_seq2, comp32019_c0_seq34, comp21937_c1_seq1, comp32291_c0_seq14, comp32019_c0_seq9, comp32019_c0_seq40, comp21937_c2_seq1, comp32019_c0_seq5, comp33491_c0_seq1, comp33491_c0_seq2	map01130
Biosynthesis of antibiotics	1118	geranyl-diphosphate synthase	ec:2.5.1.1	23	comp31411_c2_seq13, comp30039_c0_seq11, comp31411_c2_seq40, comp31411_c2_seq71, comp30039_c0_seq6, comp31411_c2_seq70, comp31411_c2_seq44, comp34849_c0_seq7, comp35641_c0_seq17, comp31411_c2_seq31, comp25865_c0_seq2, comp31411_c2_seq52, comp30039_c0_seq1, comp32619_c0_seq26, comp35641_c0_seq3, comp35641_c0_seq13, comp10115_c0_seq2, comp33903_c0_seq2, comp10115_c0_seq1, comp33903_c0_seq1, comp3261…	map01130
Biosynthesis of antibiotics	1118	2,4-cyclodiphosphate synthase	ec:4.6.1.12	2	comp23703_c0_seq1, comp23703_c0_seq2	map01130
Biosynthesis of antibiotics	1118	isomerase	ec:5.3.1.1	2	comp29750_c0_seq1, comp25278_c0_seq1	map01130
Biosynthesis of antibiotics	1118	isomerase	ec:5.3.1.6	4	comp20332_c0_seq1, comp34856_c0_seq20, comp15166_c0_seq1, comp25136_c0_seq1	map01130
Biosynthesis of antibiotics	1118	isomerase	ec:5.3.1.9	9	comp32977_c0_seq9, comp33094_c0_seq4, comp33094_c0_seq5, comp33094_c0_seq3, comp32977_c0_seq4, comp32977_c0_seq14, comp32977_c0_seq15, comp32977_c0_seq12, comp32977_c0_seq7	map01130
Biosynthesis of antibiotics	1118	24-C-methyltransferase	ec:2.1.1.41	6	comp28065_c0_seq2, comp28065_c0_seq3, comp28065_c0_seq4, comp28065_c0_seq5, comp34538_c0_seq30, comp34538_c0_seq17	map01130
Biosynthesis of antibiotics	1118	4-phosphate cytidylyltransferase	ec:2.7.7.60	3	comp31083_c0_seq3, comp31083_c0_seq2, comp19447_c0_seq1	map01130
Biosynthesis of antibiotics	1118	phosphatase	ec:3.1.3.3	2	comp35755_c1_seq2, comp28990_c0_seq3	map01130
Biosynthesis of antibiotics	1118	dehydrogenase (NADP+)	ec:1.1.1.2	3	comp32215_c1_seq15, comp24834_c0_seq2, comp24834_c0_seq3	map01130
Biosynthesis of antibiotics	1118	dehydrogenase	ec:1.1.1.1	19	comp34041_c0_seq11, comp34041_c0_seq10, comp32285_c0_seq8, comp33670_c0_seq6, comp33670_c0_seq5, comp34041_c0_seq2, comp32813_c0_seq3, comp34041_c0_seq1, comp7505_c0_seq2, comp34041_c0_seq6, comp32285_c0_seq11, comp34041_c0_seq4, comp8489_c0_seq2, comp34041_c0_seq3, comp33245_c0_seq1, comp19138_c0_seq2, comp19138_c0_seq3, comp28084_c0_seq1, comp33245_c0_seq2	map01130
Biosynthesis of antibiotics	1118	dehydrogenase	ec:1.1.1.3	4	comp35284_c0_seq2, comp35284_c0_seq4, comp32021_c0_seq3, comp35284_c0_seq3	map01130
Biosynthesis of antibiotics	1118	transaminase	ec:2.6.1.5	34	comp33541_c0_seq9, comp31519_c0_seq3, comp31519_c0_seq2, comp29348_c0_seq6, comp26954_c0_seq2, comp26954_c0_seq1, comp29348_c0_seq4, comp28992_c0_seq4, comp22543_c0_seq3, comp28992_c0_seq3, comp27901_c0_seq4, comp33541_c0_seq10, comp22543_c0_seq2, comp28992_c0_seq1, comp33508_c0_seq1, comp33541_c0_seq6, comp26885_c0_seq2, comp32994_c0_seq4, comp32994_c0_seq3, comp32994_c0_seq2, comp29430_c0_seq1,…	map01130
Biosynthesis of antibiotics	1118	transaminase	ec:2.6.1.9	34	comp33541_c0_seq9, comp31519_c0_seq3, comp31519_c0_seq2, comp29348_c0_seq6, comp26954_c0_seq2, comp26954_c0_seq1, comp29348_c0_seq4, comp28992_c0_seq4, comp22543_c0_seq3, comp28992_c0_seq3, comp27901_c0_seq4, comp33541_c0_seq10, comp22543_c0_seq2, comp28992_c0_seq1, comp33508_c0_seq1, comp33541_c0_seq6, comp26885_c0_seq2, comp32994_c0_seq4, comp32994_c0_seq3, comp32994_c0_seq2, comp29430_c0_seq1,…	map01130
Biosynthesis of antibiotics	1118	transaminase	ec:2.6.1.1	37	comp33541_c0_seq9, comp31519_c0_seq3, comp31519_c0_seq2, comp29348_c0_seq6, comp26954_c0_seq2, comp26954_c0_seq1, comp29348_c0_seq4, comp28992_c0_seq4, comp22543_c0_seq3, comp28992_c0_seq3, comp27901_c0_seq4, comp33541_c0_seq10, comp22543_c0_seq2, comp28992_c0_seq1, comp33508_c0_seq1, comp33541_c0_seq6, comp24192_c0_seq2, comp26885_c0_seq2, comp32994_c0_seq4, comp24192_c0_seq6, comp32994_c0_seq3,…	map01130
Biosynthesis of antibiotics	1118	transaminase	ec:2.6.1.4	2	comp30357_c0_seq2, comp30357_c0_seq1	map01130
Biosynthesis of antibiotics	1118	Delta-isomerase	ec:5.3.3.2	5	comp32029_c1_seq1, comp32029_c1_seq21, comp32029_c1_seq23, comp32029_c1_seq22, comp32029_c1_seq15	map01130
Biosynthesis of antibiotics	1118	diphosphorylase	ec:2.7.7.23	3	comp33653_c0_seq38, comp33653_c0_seq13, comp33653_c0_seq31	map01130
Biosynthesis of antibiotics	1118	ammonia-lyase	ec:4.3.1.17	1	comp23172_c0_seq2	map01130
Biosynthesis of antibiotics	1118	ammonia-lyase	ec:4.3.1.19	3	comp31666_c0_seq3, comp31666_c0_seq4, comp23172_c0_seq2	map01130
Biosynthesis of antibiotics	1118	dehydrogenase (NADP+)	ec:1.3.1.13	4	comp30035_c0_seq3, comp30035_c0_seq2, comp30035_c0_seq4, comp29193_c0_seq1	map01130
Biosynthesis of antibiotics	1118	dehydrogenase	ec:1.3.1.12	4	comp30035_c0_seq3, comp30035_c0_seq2, comp30035_c0_seq4, comp29193_c0_seq1	map01130
Biosynthesis of antibiotics	1118	dehydrogenase (NAD+)	ec:1.2.1.3	42	comp24270_c0_seq18, comp32096_c1_seq19, comp32940_c0_seq3, comp32096_c1_seq1, comp32096_c1_seq17, comp32940_c0_seq1, comp32096_c1_seq18, comp32940_c0_seq2, comp24270_c0_seq10, comp24270_c0_seq32, comp24270_c0_seq12, comp24270_c0_seq11, comp24270_c0_seq38, comp24270_c0_seq37, comp26196_c0_seq5, comp29898_c0_seq1, comp29898_c0_seq2, comp24270_c0_seq1, comp26196_c0_seq4, comp26196_c0_seq1, comp26196…	map01130
Biosynthesis of antibiotics	1118	acid amidohydrolase	ec:3.5.1.14	4	comp30794_c0_seq6, comp28813_c0_seq2, comp28813_c0_seq1, comp30794_c0_seq2	map01130
Biosynthesis of antibiotics	1118	deacetylase	ec:3.5.1.16	1	comp19593_c0_seq1	map01130
Biosynthesis of antibiotics	1118	C-acetyltransferase	ec:2.3.1.9	7	comp35735_c0_seq6, comp34427_c0_seq33, comp35735_c0_seq15, comp28573_c0_seq4, comp35735_c0_seq22, comp16011_c0_seq1, comp28573_c0_seq2	map01130
Biosynthesis of antibiotics	1118	N-acetyltransferase	ec:2.3.1.1	7	comp25634_c0_seq1, comp30321_c0_seq6, comp25634_c0_seq2, comp30321_c0_seq7, comp32182_c0_seq10, comp30321_c0_seq1, comp30321_c0_seq3	map01130
Biosynthesis of antibiotics	1118	synthase	ec:5.5.1.4	3	comp30839_c1_seq6, comp30839_c1_seq8, comp30839_c1_seq41	map01130
Biosynthesis of antibiotics	1118	gamma-lyase	ec:4.4.1.1	2	comp30464_c0_seq21, comp30464_c0_seq32	map01130
Biosynthesis of antibiotics	1118	synthase	ec:4.3.3.7	6	comp32217_c0_seq2, comp32217_c0_seq5, comp32217_c0_seq6, comp32217_c0_seq7, comp32217_c0_seq8, comp32217_c0_seq10	map01130
Biosynthesis of antibiotics	1118	synthase	ec:6.3.5.3	4	comp35691_c0_seq1, comp35691_c0_seq2, comp35691_c0_seq4, comp35691_c0_seq6	map01130
Biosynthesis of antibiotics	1118	monooxygenase	ec:1.14.13.72	9	comp24507_c0_seq6, comp24507_c0_seq5, comp24507_c0_seq2, comp24507_c0_seq1, comp24507_c0_seq4, comp24507_c0_seq3, comp24331_c0_seq1, comp24331_c0_seq3, comp24331_c0_seq2	map01130
Biosynthesis of antibiotics	1118	citrate synthase	ec:2.3.3.8	6	comp7899_c0_seq1, comp23201_c0_seq1, comp29407_c0_seq1, comp29407_c0_seq2, comp25774_c0_seq8, comp25774_c0_seq2	map01130
Biosynthesis of antibiotics	1118	14alpha-demethylase	ec:1.14.13.70	2	comp29017_c0_seq2, comp29017_c0_seq1	map01130
Biosynthesis of antibiotics	1118	reductase	ec:1.5.1.2	2	comp29311_c0_seq1, comp29311_c0_seq2	map01130
Biosynthesis of antibiotics	1118	(Si)-synthase	ec:2.3.3.1	8	comp34677_c0_seq4, comp34677_c0_seq3, comp35078_c0_seq16, comp35078_c0_seq8, comp34677_c0_seq1, comp35078_c0_seq19, comp35078_c0_seq20, comp35078_c0_seq14	map01130
Biosynthesis of antibiotics	1118	dehydrogenase (NADP+, L-lysine-forming)	ec:1.5.1.8	3	comp35675_c0_seq11, comp35675_c0_seq12, comp35675_c0_seq5	map01130
Biosynthesis of antibiotics	1118	3,5-epimerase	ec:5.1.3.13	2	comp27128_c0_seq3, comp27128_c0_seq2	map01130
Biosynthesis of antibiotics	1118	synthase	ec:2.3.3.10	3	comp32262_c0_seq14, comp32262_c0_seq3, comp32262_c0_seq2	map01130
Biosynthesis of antibiotics	1118	formyltransferase	ec:2.1.2.3	2	comp32565_c0_seq2, comp32565_c0_seq1	map01130
Biosynthesis of antibiotics	1118	formyltransferase	ec:2.1.2.2	1	comp24712_c0_seq1	map01130
Biosynthesis of antibiotics	1118	hydroxymethyltransferase	ec:2.1.2.1	12	comp29297_c0_seq6, comp32224_c0_seq3, comp32224_c0_seq4, comp29904_c0_seq6, comp29297_c0_seq2, comp29297_c0_seq3, comp29297_c0_seq4, comp29297_c0_seq5, comp29904_c0_seq4, comp23596_c1_seq1, comp29904_c0_seq1, comp27118_c0_seq2	map01130
Biosynthesis of antibiotics	1118	synthase (NADPH)	ec:1.14.13.39	3	comp33493_c0_seq30, comp33493_c0_seq41, comp33493_c0_seq29	map01130
Biosynthesis of antibiotics	1118	succinyltransferase	ec:2.3.1.61	12	comp35565_c1_seq38, comp29811_c0_seq2, comp30569_c0_seq1, comp35565_c1_seq24, comp30569_c0_seq7, comp35565_c1_seq34, comp35565_c1_seq20, comp35565_c1_seq1, comp30569_c0_seq9, comp30569_c0_seq8, comp29811_c0_seq1, comp35565_c1_seq19	map01130
Biosynthesis of antibiotics	1118	aldolase	ec:4.1.2.13	16	comp33604_c1_seq4, comp33604_c1_seq14, comp31633_c0_seq3, comp31633_c0_seq4, comp33604_c1_seq3, comp31633_c0_seq9, comp31870_c0_seq8, comp33604_c1_seq8, comp33604_c1_seq10, comp33604_c1_seq11, comp33604_c0_seq1, comp16966_c0_seq1, comp11216_c0_seq1, comp31633_c0_seq1, comp31633_c0_seq11, comp31870_c0_seq2	map01130
Biosynthesis of antibiotics	1118	synthase	ec:6.3.4.5	3	comp35375_c2_seq1, comp35375_c2_seq2, comp35375_c2_seq12	map01130
Biosynthesis of antibiotics	1118	dehydrogenase (NADP+, L-glutamate-forming)	ec:1.5.1.10	3	comp35675_c0_seq11, comp35675_c0_seq12, comp35675_c0_seq5	map01130
Biosynthesis of antibiotics	1118	dehydratase	ec:4.2.1.9	6	comp26108_c0_seq1, comp28537_c0_seq1, comp26108_c0_seq5, comp26108_c0_seq3, comp26108_c0_seq8, comp26108_c0_seq12	map01130
Biosynthesis of antibiotics	1118	hydratase	ec:4.2.1.3	13	comp20666_c0_seq2, comp35378_c0_seq7, comp32649_c1_seq4, comp35378_c0_seq5, comp28345_c0_seq1, comp35378_c0_seq3, comp32649_c1_seq3, comp35378_c0_seq1, comp35378_c0_seq2, comp31171_c0_seq3, comp31171_c0_seq2, comp32649_c0_seq1, comp32649_c0_seq5	map01130
Biosynthesis of antibiotics	1118	hydratase	ec:4.2.1.2	11	comp32417_c2_seq15, comp32417_c2_seq3, comp32417_c2_seq13, comp32417_c2_seq25, comp32417_c2_seq9, comp32417_c2_seq8, comp32417_c2_seq20, comp32417_c2_seq6, comp32417_c2_seq30, comp35271_c0_seq30, comp32417_c2_seq17	map01130
Biosynthesis of antibiotics	1118	arginine amidinase	ec:3.5.3.1	2	comp27216_c0_seq2, comp27216_c0_seq1	map01130
Biosynthesis of antibiotics	1118	epimerase	ec:5.1.1.17	2	comp26983_c0_seq4, comp21939_c0_seq1	map01130
Biosynthesis of antibiotics	1118	equilase	ec:1.11.1.6	17	comp34572_c0_seq2, comp32269_c0_seq1, comp32269_c0_seq2, comp32269_c0_seq3, comp34572_c0_seq6, comp34511_c0_seq46, comp30125_c1_seq12, comp34511_c0_seq23, comp34511_c0_seq45, comp34511_c0_seq15, comp35128_c1_seq8, comp32269_c0_seq5, comp32269_c0_seq6, comp28882_c0_seq2, comp28882_c0_seq1, comp30125_c1_seq16, comp34511_c0_seq10	map01130
Biosynthesis of antibiotics	1118	5-kinase	ec:2.7.2.11	15	comp31812_c0_seq17, comp31812_c0_seq28, comp31812_c0_seq26, comp31812_c0_seq27, comp31812_c0_seq24, comp31812_c0_seq14, comp31812_c0_seq20, comp31812_c0_seq10, comp31812_c0_seq21, comp31812_c0_seq6, comp31812_c0_seq7, comp31812_c0_seq2, comp31812_c0_seq8, comp16495_c0_seq1, comp14487_c0_seq1	map01130
Biosynthesis of antibiotics	1118	synthase	ec:6.3.2.6	1	comp23403_c0_seq1	map01130
Biosynthesis of antibiotics	1118	glucokinase (phosphorylating)	ec:2.7.1.2	9	comp34855_c1_seq5, comp26806_c0_seq1, comp28071_c0_seq13, comp27804_c1_seq1, comp34488_c0_seq34, comp28071_c0_seq6, comp28071_c0_seq4, comp27804_c0_seq1, comp34488_c0_seq97	map01130
Biosynthesis of antibiotics	1118	hexokinase type IV glucokinase	ec:2.7.1.1	2	comp31622_c0_seq2, comp34855_c1_seq4	map01130
Biosynthesis of antibiotics	1118	synthase	ec:4.2.3.5	1	comp26620_c0_seq1	map01130
Biosynthesis of antibiotics	1118	synthase	ec:4.2.3.4	3	comp29026_c0_seq2, comp29026_c0_seq1, comp32322_c0_seq9	map01130
Biosynthesis of antibiotics	1118	decarboxylase	ec:4.1.1.1	9	comp34350_c0_seq12, comp34350_c0_seq11, comp31051_c0_seq1, comp34350_c0_seq8, comp31051_c0_seq2, comp28020_c0_seq1, comp31051_c1_seq1, comp34350_c0_seq5, comp34700_c0_seq4	map01130
Biosynthesis of antibiotics	1118	1-epimerase	ec:5.1.3.3	21	comp30484_c0_seq2, comp30638_c0_seq3, comp30484_c0_seq1, comp33867_c0_seq41, comp30484_c0_seq4, comp25814_c1_seq1, comp25814_c0_seq12, comp29296_c0_seq6, comp30638_c0_seq8, comp29296_c0_seq3, comp30484_c0_seq22, comp30484_c0_seq23, comp29108_c0_seq3, comp29108_c0_seq2, comp18813_c0_seq1, comp33867_c0_seq34, comp28779_c0_seq1, comp33867_c0_seq33, comp29655_c0_seq1, comp25814_c0_seq2, comp30484_c0_…	map01130
Biosynthesis of antibiotics	1118	3-epimerase	ec:5.1.3.1	6	comp6945_c0_seq1, comp32872_c0_seq23, comp32872_c0_seq34, comp22857_c0_seq4, comp22857_c0_seq2, comp22857_c0_seq1	map01130
Biosynthesis of antibiotics	1118	phosphatase	ec:3.1.3.18	6	comp33522_c0_seq44, comp33522_c0_seq125, comp26674_c0_seq1, comp33522_c0_seq71, comp19773_c0_seq1, comp32827_c0_seq6	map01130
Biosynthesis of antibiotics	1118	acetyltransferase	ec:2.3.1.12	12	comp31475_c1_seq31, comp35565_c1_seq27, comp35565_c1_seq38, comp35565_c1_seq24, comp35565_c1_seq34, comp35565_c1_seq22, comp35565_c1_seq20, comp35565_c1_seq1, comp27913_c0_seq4, comp31092_c0_seq1, comp31475_c1_seq25, comp35565_c1_seq19	map01130
Biosynthesis of antibiotics	1118	hexose diphosphatase	ec:3.1.3.11	7	comp27465_c0_seq2, comp27465_c0_seq1, comp34255_c0_seq46, comp27465_c0_seq4, comp34255_c0_seq37, comp6969_c0_seq1, comp27465_c0_seq6	map01130
Biosynthesis of antibiotics	1118	C-acyltransferase	ec:2.3.1.16	6	comp35582_c1_seq42, comp28810_c0_seq1, comp30827_c0_seq6, comp30827_c0_seq3, comp28810_c0_seq3, comp35582_c1_seq58	map01130
Biosynthesis of antibiotics	1118	adenylyltransferase	ec:2.7.7.4	11	comp21599_c0_seq3, comp33812_c0_seq9, comp21599_c0_seq4, comp21599_c0_seq1, comp34457_c0_seq6, comp26119_c0_seq7, comp26119_c1_seq1, comp33812_c0_seq3, comp33812_c0_seq2, comp34457_c0_seq5, comp34457_c0_seq2	map01130
Biosynthesis of antibiotics	1118	phosphatase	ec:3.1.3.25	5	comp29205_c0_seq1, comp31623_c0_seq39, comp31623_c0_seq19, comp26227_c0_seq1, comp29205_c0_seq4	map01130
Biosynthesis of antibiotics	1118	uridylyltransferase	ec:2.7.7.9	7	comp29323_c1_seq17, comp29323_c1_seq7, comp29323_c1_seq14, comp29323_c1_seq20, comp31130_c0_seq2, comp29323_c1_seq10, comp29323_c1_seq21	map01130
Biosynthesis of antibiotics	1118	oxidase	ec:1.8.3.5	3	comp33940_c0_seq2, comp33940_c0_seq3, comp33940_c0_seq4	map01130
Biosynthesis of antibiotics	1118	N-acetyltransferase	ec:2.3.1.35	2	comp25634_c0_seq1, comp25634_c0_seq2	map01130
Biosynthesis of antibiotics	1118	ligase	ec:6.3.4.13	2	comp33802_c1_seq7, comp33802_c1_seq1	map01130
Biosynthesis of antibiotics	1118	reductoisomerase	ec:1.1.1.267	3	comp30628_c0_seq18, comp30628_c0_seq10, comp30628_c0_seq20	map01130
Biosynthesis of antibiotics	1118	oxidase	ec:1.14.21.6	1	comp21847_c0_seq2	map01130
Biosynthesis of antibiotics	1118	dehydrogenase	ec:1.1.1.282	7	comp29026_c0_seq2, comp30642_c0_seq13, comp29026_c0_seq1, comp30642_c0_seq3, comp30642_c0_seq2, comp31675_c0_seq2, comp31675_c0_seq1	map01130
Biosynthesis of antibiotics	1118	epimerase	ec:5.1.1.7	1	comp22047_c0_seq1	map01130
Biosynthesis of antibiotics	1118	phosphogluconolactonase	ec:3.1.1.31	5	comp30176_c0_seq25, comp30176_c0_seq28, comp24127_c0_seq2, comp24127_c0_seq1, comp30176_c0_seq16	map01130
Biosynthesis of antibiotics	1118	synthase	ec:5.4.99.7	3	comp29598_c0_seq47, comp29598_c0_seq28, comp29598_c0_seq56	map01130
Biosynthesis of antibiotics	1118	mutase	ec:5.4.99.5	6	comp30394_c0_seq23, comp30394_c0_seq6, comp30394_c0_seq20, comp23484_c0_seq4, comp23484_c1_seq1, comp23484_c0_seq2	map01130
Biosynthesis of antibiotics	1118	O-methyltransferase	ec:2.1.1.100	4	comp30212_c0_seq13, comp30212_c0_seq3, comp30212_c0_seq28, comp30212_c0_seq39	map01130
Biosynthesis of antibiotics	1118	dehydrogenase	ec:1.1.1.95	9	comp34382_c0_seq4, comp34382_c0_seq5, comp24601_c0_seq2, comp24601_c0_seq1, comp35126_c0_seq9, comp34382_c0_seq1, comp34382_c0_seq2, comp35126_c0_seq3, comp24601_c0_seq6	map01130
Biosynthesis of antibiotics	1118	gamma-synthase	ec:2.5.1.48	4	comp22496_c0_seq2, comp29999_c0_seq1, comp29999_c0_seq2, comp22496_c0_seq1	map01130
Biosynthesis of antibiotics	1118	synthase	ec:2.5.1.47	19	comp31498_c0_seq11, comp33578_c0_seq2, comp31498_c0_seq20, comp31498_c0_seq21, comp32212_c0_seq9, comp31498_c0_seq29, comp32212_c0_seq15, comp31498_c0_seq16, comp31498_c0_seq27, comp35659_c0_seq75, comp31498_c0_seq24, comp32212_c0_seq24, comp16133_c0_seq1, comp32212_c0_seq12, comp32212_c0_seq2, comp33578_c0_seq11, comp31498_c0_seq2, comp31498_c0_seq1, comp33578_c0_seq16	map01130
Biosynthesis of antibiotics	1118	hydratase	ec:4.2.1.11	33	comp35582_c1_seq42, comp35582_c1_seq43, comp33648_c0_seq4, comp33648_c0_seq30, comp33648_c0_seq3, comp22341_c1_seq1, comp22341_c1_seq2, comp29992_c0_seq10, comp29992_c0_seq9, comp29992_c0_seq6, comp29992_c0_seq4, comp30349_c1_seq2, comp33648_c0_seq23, comp30349_c1_seq1, comp35582_c1_seq24, comp32845_c0_seq12, comp35582_c1_seq26, comp29992_c0_seq1, comp31588_c0_seq4, comp35582_c1_seq51, comp30349_…	map01130
Biosynthesis of antibiotics	1118	dehydratase	ec:4.2.1.10	5	comp30642_c0_seq13, comp30642_c0_seq3, comp30642_c0_seq2, comp31675_c0_seq2, comp31675_c0_seq1	map01130
Biosynthesis of antibiotics	1118	synthase	ec:2.5.1.54	7	comp32074_c0_seq27, comp32074_c0_seq48, comp32074_c0_seq47, comp32074_c0_seq42, comp32074_c0_seq30, comp32074_c0_seq45, comp32234_c0_seq1	map01130
Biosynthesis of antibiotics	1118	hydratase	ec:4.2.1.17	41	comp15623_c0_seq1, comp34861_c0_seq51, comp34861_c0_seq50, comp34861_c0_seq94, comp34861_c0_seq31, comp34861_c0_seq74, comp27630_c0_seq5, comp34861_c0_seq91, comp25697_c0_seq1, comp31322_c0_seq7, comp25697_c0_seq3, comp27630_c0_seq2, comp27630_c0_seq3, comp34861_c0_seq32, comp34861_c0_seq78, comp34186_c0_seq27, comp32087_c1_seq8, comp32087_c1_seq30, comp32087_c1_seq52, comp32087_c1_seq11, comp320…	map01130
Biosynthesis of antibiotics	1118	synthase (NADH)	ec:1.4.1.14	7	comp35770_c0_seq3, comp35770_c0_seq4, comp35770_c0_seq1, comp35770_c0_seq2, comp34262_c0_seq3, comp35770_c0_seq7, comp35770_c0_seq6	map01130
Biosynthesis of antibiotics	1118	oxidase	ec:1.1.3.15	4	comp21858_c0_seq1, comp29196_c0_seq1, comp29196_c0_seq4, comp35371_c0_seq8	map01130
Biosynthesis of antibiotics	1118	4,6-dehydratase	ec:4.2.1.46	10	comp30541_c0_seq2, comp10274_c0_seq1, comp30538_c2_seq9, comp27144_c1_seq2, comp30541_c0_seq1, comp30538_c2_seq5, comp30538_c2_seq6, comp30538_c2_seq7, comp27144_c0_seq1, comp30538_c2_seq2	map01130
Biosynthesis of antibiotics	1118	reductase	ec:1.1.1.88	1	comp19580_c0_seq2	map01130
Biosynthesis of antibiotics	1118	reductoisomerase (NADP+)	ec:1.1.1.86	9	comp35423_c0_seq19, comp35423_c0_seq20, comp35423_c0_seq9, comp35423_c0_seq14, comp24484_c0_seq1, comp35423_c0_seq2, comp35423_c0_seq17, comp35423_c0_seq3, comp35423_c0_seq15	map01130
Biosynthesis of antibiotics	1118	dehydrogenase	ec:1.1.1.37	17	comp23013_c0_seq1, comp26866_c1_seq1, comp30150_c0_seq3, comp23013_c0_seq2, comp35436_c0_seq13, comp35436_c0_seq6, comp22345_c0_seq1, comp30517_c0_seq1, comp33253_c0_seq2, comp19654_c0_seq1, comp35436_c0_seq4, comp19654_c0_seq2, comp33253_c0_seq8, comp33253_c0_seq7, comp33253_c0_seq4, comp33253_c0_seq6, comp33253_c0_seq5	map01130
Biosynthesis of antibiotics	1118	dehydrogenase	ec:1.1.1.35	15	comp15623_c0_seq1, comp34861_c0_seq83, comp34861_c0_seq86, comp30609_c0_seq5, comp30609_c0_seq4, comp34450_c0_seq4, comp30609_c0_seq2, comp34450_c0_seq1, comp34450_c0_seq7, comp34450_c0_seq5, comp34861_c0_seq98, comp34186_c0_seq27, comp26067_c0_seq1, comp26067_c0_seq5, comp26067_c0_seq4	map01130
Biosynthesis of antibiotics	1118	reductase (NADPH)	ec:1.1.1.34	16	comp34323_c0_seq6, comp34323_c0_seq3, comp20746_c0_seq1, comp29501_c0_seq24, comp19580_c0_seq2, comp29501_c0_seq22, comp23049_c0_seq1, comp23049_c0_seq2, comp24631_c0_seq1, comp29501_c0_seq17, comp24434_c0_seq2, comp24106_c0_seq1, comp24434_c0_seq1, comp24631_c1_seq1, comp24631_c1_seq2, comp29501_c0_seq8	map01130
Biosynthesis of antibiotics	1118	monooxygenase	ec:1.14.13.132	6	comp21854_c0_seq3, comp30446_c0_seq18, comp21854_c0_seq4, comp26595_c0_seq23, comp26595_c0_seq22, comp16901_c0_seq1	map01130
Biosynthesis of antibiotics	1118	2,3-dihydro-2,3-dihydroxybenzoate synthase	ec:3.3.2.1	2	comp25134_c0_seq2, comp25134_c0_seq1	map01130
Biosynthesis of antibiotics	1118	dehydrogenase (NADP+-dependent, decarboxylating)	ec:1.1.1.44	22	comp23709_c0_seq1, comp33604_c1_seq4, comp33604_c1_seq14, comp30820_c0_seq3, comp33604_c1_seq3, comp35364_c0_seq4, comp33604_c1_seq8, comp33604_c1_seq10, comp35560_c0_seq20, comp27759_c0_seq1, comp33604_c1_seq11, comp32101_c0_seq4, comp32101_c0_seq2, comp33604_c0_seq1, comp24868_c0_seq1, comp31934_c0_seq1, comp24343_c0_seq2, comp10876_c0_seq1, comp24343_c0_seq1, comp24868_c1_seq3, comp24868_c1_se…	map01130
Biosynthesis of antibiotics	1118	dehydrogenase (NADP+)	ec:1.1.1.42	13	comp32118_c0_seq28, comp32118_c0_seq18, comp32118_c0_seq29, comp30421_c0_seq2, comp16476_c0_seq1, comp32118_c0_seq35, comp32118_c0_seq33, comp23200_c0_seq1, comp32118_c0_seq30, comp35324_c0_seq25, comp26798_c0_seq1, comp32118_c0_seq6, comp16908_c0_seq1	map01130
Biosynthesis of antibiotics	1118	dehydrogenase (NAD+)	ec:1.1.1.41	7	comp32219_c0_seq10, comp25457_c0_seq1, comp32219_c0_seq1, comp32219_c0_seq3, comp32219_c0_seq2, comp32219_c0_seq4, comp30291_c0_seq1	map01130
Biosynthesis of antibiotics	1118	dehydrogenase (NADP+)	ec:1.1.1.49	14	comp23770_c0_seq3, comp34154_c0_seq54, comp34154_c0_seq31, comp34154_c0_seq53, comp34154_c0_seq12, comp34154_c0_seq6, comp34154_c0_seq11, comp34154_c0_seq55, comp34154_c0_seq25, comp27514_c0_seq1, comp34154_c0_seq13, comp34154_c0_seq26, comp34154_c0_seq48, comp34154_c0_seq39	map01130
Biosynthesis of antibiotics	1118	(alpha-D-glucose-1,6-bisphosphate-dependent)	ec:5.4.2.2	9	comp29755_c0_seq7, comp31949_c0_seq1, comp31949_c0_seq2, comp30250_c0_seq2, comp31136_c0_seq1, comp30250_c0_seq6, comp30250_c0_seq5, comp30250_c0_seq3, comp31949_c0_seq3	map01130
Biosynthesis of antibiotics	1118	mutase	ec:5.4.2.3	12	comp29755_c0_seq7, comp31558_c0_seq8, comp31558_c0_seq5, comp30250_c0_seq2, comp31558_c0_seq3, comp31558_c0_seq4, comp31558_c0_seq1, comp31558_c0_seq2, comp30250_c0_seq6, comp30250_c0_seq5, comp30250_c0_seq3, comp24610_c0_seq1	map01130
Biosynthesis of antibiotics	1118	dehydrogenase	ec:1.1.1.25	5	comp30642_c0_seq13, comp30642_c0_seq3, comp30642_c0_seq2, comp31675_c0_seq2, comp31675_c0_seq1	map01130
Biosynthesis of antibiotics	1118	phosphoribosyldiphosphate 5-amidotransferase	ec:2.4.2.14	3	comp22624_c0_seq1, comp33859_c0_seq11, comp33859_c0_seq3	map01130
Biosynthesis of antibiotics	1118	dehydrogenase	ec:1.1.1.29	7	comp35706_c3_seq1, comp19522_c0_seq1, comp28962_c0_seq5, comp28962_c0_seq7, comp33185_c0_seq7, comp33185_c0_seq8, comp33185_c0_seq5	map01130
Biosynthesis of antibiotics	1118	dehydrogenase	ec:1.1.1.27	1	comp20530_c0_seq2	map01130
Biosynthesis of antibiotics	1118	dehydrogenase (succinyl-transferring)	ec:1.2.4.2	3	comp35776_c0_seq2, comp35776_c0_seq3, comp35776_c0_seq6	map01130
Biosynthesis of antibiotics	1118	dehydrogenase (acetyl-transferring)	ec:1.2.4.1	15	comp22171_c0_seq1, comp18675_c1_seq2, comp18675_c1_seq1, comp32101_c0_seq4, comp32101_c0_seq2, comp32101_c0_seq1, comp18675_c1_seq3, comp24376_c0_seq1, comp30719_c3_seq5, comp30719_c3_seq11, comp18675_c0_seq1, comp26165_c0_seq2, comp26165_c0_seq11, comp26165_c0_seq8, comp28217_c0_seq1	map01130
Biosynthesis of antibiotics	1118	dehydrogenase (2-methylpropanoyl-transferring)	ec:1.2.4.4	6	comp22026_c0_seq2, comp32376_c0_seq2, comp22026_c0_seq3, comp31386_c0_seq5, comp31386_c0_seq6, comp24376_c0_seq1	map01130
Biosynthesis of antibiotics	1118	cyclohydrolase	ec:3.5.4.10	2	comp32565_c0_seq2, comp32565_c0_seq1	map01130
Biosynthesis of antibiotics	1118	synthase	ec:5.4.4.2	3	comp32726_c0_seq10, comp32726_c0_seq3, comp32726_c0_seq36	map01130
Biosynthesis of antibiotics	1118	kinase	ec:2.7.4.10	10	comp35345_c0_seq24, comp26598_c0_seq4, comp34618_c0_seq1, comp26598_c0_seq3, comp19340_c0_seq1, comp28833_c0_seq1, comp26598_c0_seq7, comp34618_c0_seq3, comp28833_c0_seq4, comp34618_c0_seq4	map01130
Purine metabolism	703	cyclo-ligase	ec:6.3.3.1	1	comp21141_c0_seq1	map00230
Purine metabolism	703	kinase	ec:2.7.4.8	7	comp27990_c0_seq2, comp27990_c0_seq1, comp24903_c0_seq3, comp24903_c0_seq4, comp24903_c0_seq1, comp24903_c0_seq2, comp25435_c0_seq4	map00230
Purine metabolism	703	kinase	ec:2.7.4.6	5	comp24392_c1_seq1, comp24310_c0_seq2, comp21790_c0_seq1, comp7924_c0_seq1, comp19336_c0_seq1	map00230
Purine metabolism	703	kinase	ec:2.7.4.3	17	comp34129_c0_seq10, comp19469_c0_seq1, comp26201_c0_seq2, comp26201_c0_seq1, comp22088_c0_seq1, comp26998_c0_seq1, comp26998_c0_seq2, comp34129_c0_seq2, comp34129_c0_seq8, comp32748_c3_seq2, comp34618_c0_seq1, comp19340_c0_seq1, comp28833_c0_seq1, comp34618_c0_seq3, comp28833_c0_seq4, comp33548_c0_seq1, comp34618_c0_seq4	map00230
Purine metabolism	703	ec:3.5.2.5 allantoinase	ec:3.5.2.5	2	comp31368_c0_seq8, comp31368_c0_seq28	map00230
Purine metabolism	703	carboxylase	ec:4.1.1.21	1	comp34026_c0_seq1	map00230
Purine metabolism	703	deaminase	ec:3.5.4.4	1	comp29877_c0_seq12	map00230
Purine metabolism	703	lyase	ec:4.3.2.2	4	comp35087_c0_seq11, comp35087_c0_seq8, comp35087_c0_seq3, comp35087_c0_seq5	map00230
Purine metabolism	703	deaminase	ec:3.5.4.3	4	comp34349_c0_seq2, comp24294_c0_seq4, comp24294_c0_seq5, comp24294_c0_seq2	map00230
Purine metabolism	703	kinase	ec:2.7.1.40	35	comp32314_c0_seq3, comp32314_c0_seq22, comp32935_c0_seq35, comp30881_c0_seq14, comp32935_c0_seq56, comp31546_c0_seq1, comp26223_c0_seq2, comp30881_c0_seq18, comp26223_c0_seq1, comp30881_c0_seq16, comp31546_c0_seq11, comp32618_c0_seq4, comp32314_c0_seq9, comp32314_c0_seq8, comp32618_c0_seq1, comp32314_c0_seq7, comp31263_c0_seq3, comp31546_c0_seq4, comp32060_c0_seq1, comp32314_c0_seq5, comp32935_c0…	map00230
Purine metabolism	703	deaminase	ec:3.5.4.6	11	comp34444_c1_seq9, comp34444_c1_seq21, comp34444_c1_seq22, comp29206_c0_seq2, comp34444_c1_seq12, comp26948_c0_seq2, comp34444_c1_seq26, comp34444_c1_seq17, comp34444_c1_seq1, comp34444_c1_seq3, comp29206_c0_seq1	map00230
Purine metabolism	703	kinase	ec:2.7.1.25	10	comp28529_c0_seq13, comp28529_c0_seq11, comp29742_c0_seq15, comp29742_c0_seq14, comp25425_c0_seq1, comp25425_c0_seq2, comp29742_c0_seq27, comp28529_c0_seq4, comp28529_c0_seq1, comp28529_c0_seq14	map00230
Purine metabolism	703	kinase	ec:2.7.1.20	3	comp26990_c0_seq2, comp26990_c0_seq3, comp32898_c0_seq3	map00230
Purine metabolism	703	oxidase	ec:1.17.3.2	2	comp35367_c0_seq1, comp35367_c0_seq3	map00230
Purine metabolism	703	diphosphokinase	ec:2.7.6.5	8	comp32198_c0_seq2, comp23432_c0_seq8, comp23432_c0_seq1, comp31635_c0_seq8, comp32198_c0_seq10, comp24811_c0_seq1, comp32198_c0_seq12, comp32992_c0_seq1	map00230
Purine metabolism	703	diphosphokinase	ec:2.7.6.1	9	comp31908_c0_seq2, comp31908_c0_seq1, comp32444_c0_seq3, comp26060_c0_seq1, comp29781_c0_seq16, comp27815_c0_seq6, comp19359_c0_seq1, comp29781_c0_seq11, comp18045_c0_seq1	map00230
Purine metabolism	703	dehydrogenase	ec:1.17.1.4	2	comp35550_c0_seq6, comp35367_c0_seq3	map00230
Purine metabolism	703	urate hydroxylase	ec:1.7.3.3	3	comp32758_c0_seq3, comp32758_c0_seq2, comp32758_c0_seq11	map00230
Purine metabolism	703	cyclase	ec:4.6.1.2	4	comp35312_c1_seq5, comp35312_c1_seq14, comp23897_c0_seq1, comp23885_c0_seq1	map00230
Purine metabolism	703	uridine 5'-nucleotidase	ec:3.1.3.5	12	comp32093_c0_seq2, comp31748_c0_seq3, comp31748_c0_seq1, comp32226_c0_seq4, comp32093_c0_seq38, comp23072_c0_seq1, comp30017_c0_seq19, comp30017_c0_seq14, comp31363_c0_seq1, comp32226_c0_seq1, comp32093_c0_seq19, comp32226_c0_seq2	map00230
Purine metabolism	703	3'-diphosphatase	ec:3.1.7.2	6	comp23609_c0_seq1, comp26660_c0_seq18, comp29287_c0_seq2, comp19885_c0_seq3, comp26660_c0_seq10, comp32992_c0_seq1	map00230
Purine metabolism	703	synthase (glutamine-hydrolysing)	ec:6.3.5.2	2	comp29375_c0_seq2, comp29375_c0_seq1	map00230
Purine metabolism	703	synthase	ec:6.3.5.3	4	comp35691_c0_seq1, comp35691_c0_seq2, comp35691_c0_seq4, comp35691_c0_seq6	map00230
Purine metabolism	703	ec:3.5.1.5 urease	ec:3.5.1.5	1	comp32181_c0_seq8	map00230
Purine metabolism	703	formyltransferase	ec:2.1.2.3	2	comp32565_c0_seq2, comp32565_c0_seq1	map00230
Purine metabolism	703	formyltransferase	ec:2.1.2.2	1	comp24712_c0_seq1	map00230
Purine metabolism	703	synthase	ec:6.3.4.4	3	comp30745_c0_seq2, comp30745_c0_seq1, comp30440_c0_seq1	map00230
Purine metabolism	703	adenylpyrophosphatase	ec:3.6.1.3	176	comp32884_c0_seq54, comp34244_c0_seq16, comp32769_c1_seq7, comp28458_c0_seq3, comp24119_c1_seq1, comp34244_c0_seq12, comp31333_c1_seq8, comp27763_c1_seq1, comp35788_c0_seq5, comp32884_c0_seq57, comp7721_c0_seq1, comp35738_c0_seq26, comp35788_c0_seq3, comp35788_c0_seq2, comp7351_c1_seq1, comp35415_c1_seq11, comp35788_c0_seq9, comp35788_c0_seq8, comp35788_c0_seq7, comp31333_c1_seq1, comp31840_c0_se…	map00230
Purine metabolism	703	deiminase	ec:3.5.3.9	6	comp32348_c0_seq8, comp31891_c0_seq2, comp31891_c0_seq1, comp32348_c0_seq9, comp32348_c0_seq12, comp23913_c0_seq1	map00230
Purine metabolism	703	reductase	ec:1.17.4.1	8	comp34715_c0_seq3, comp34715_c0_seq2, comp31495_c0_seq16, comp14669_c0_seq2, comp25635_c0_seq1, comp8679_c0_seq1, comp34715_c1_seq1, comp22456_c0_seq1	map00230
Purine metabolism	703	synthase	ec:6.3.2.6	1	comp23403_c0_seq1	map00230
Purine metabolism	703	diphosphatase	ec:3.6.1.13	3	comp30787_c0_seq28, comp7695_c0_seq1, comp30787_c0_seq3	map00230
Purine metabolism	703	phosphatase	ec:3.6.1.15	124	comp33970_c0_seq17, comp32317_c0_seq1, comp34979_c0_seq2, comp32317_c0_seq2, comp34979_c0_seq1, comp31427_c0_seq7, comp34979_c0_seq3, comp35201_c0_seq11, comp30903_c0_seq7, comp11271_c1_seq1, comp34934_c0_seq8, comp36226_c0_seq1, comp32893_c1_seq1, comp24844_c0_seq1, comp33324_c0_seq19, comp32278_c0_seq11, comp32524_c1_seq30, comp30494_c0_seq2, comp33226_c0_seq17, comp23273_c0_seq2, comp34221_c0_…	map00230
Purine metabolism	703	(asymmetrical)	ec:3.6.1.17	2	comp23609_c0_seq1, comp19885_c0_seq3	map00230
Purine metabolism	703	diphosphatase	ec:3.6.1.19	2	comp14387_c0_seq1, comp14387_c0_seq2	map00230
Purine metabolism	703	adenylyltransferase	ec:2.7.7.4	11	comp21599_c0_seq3, comp33812_c0_seq9, comp21599_c0_seq4, comp21599_c0_seq1, comp34457_c0_seq6, comp26119_c0_seq7, comp26119_c1_seq1, comp33812_c0_seq3, comp33812_c0_seq2, comp34457_c0_seq5, comp34457_c0_seq2	map00230
Purine metabolism	703	dinucleosidetriphosphatase	ec:3.6.1.29	2	comp27912_c0_seq44, comp27912_c0_seq50	map00230
Purine metabolism	703	RNA polymerase	ec:2.7.7.6	114	comp30891_c0_seq21, comp34076_c0_seq21, comp30891_c0_seq20, comp24825_c0_seq1, comp32161_c0_seq2, comp29368_c0_seq20, comp30891_c0_seq26, comp30891_c0_seq24, comp29368_c0_seq23, comp29368_c0_seq25, comp29368_c0_seq28, comp32039_c0_seq10, comp34266_c0_seq4, comp34266_c0_seq2, comp34266_c0_seq3, comp34076_c0_seq29, comp33390_c0_seq48, comp24825_c0_seq2, comp25548_c0_seq2, comp33390_c0_seq44, comp34…	map00230
Purine metabolism	703	DNA polymerase	ec:2.7.7.7	55	comp34330_c0_seq19, comp31470_c0_seq3, comp34330_c0_seq15, comp34330_c0_seq16, comp31470_c0_seq6, comp7721_c0_seq1, comp34016_c0_seq1, comp34022_c0_seq5, comp34330_c0_seq13, comp35777_c0_seq2, comp34022_c0_seq3, comp35777_c0_seq5, comp34022_c0_seq2, comp34493_c0_seq9, comp34330_c0_seq52, comp34330_c0_seq48, comp35372_c0_seq9, comp35372_c0_seq4, comp35794_c0_seq11, comp35372_c0_seq14, comp35372_c0…	map00230
Purine metabolism	703	nucleotidyltransferase	ec:2.7.7.8	9	comp28539_c0_seq6, comp34973_c0_seq1, comp35706_c1_seq2, comp35706_c1_seq1, comp34973_c0_seq12, comp28897_c0_seq1, comp34973_c0_seq8, comp28539_c0_seq3, comp28539_c0_seq4	map00230
Purine metabolism	703	ligase	ec:6.3.4.13	2	comp33802_c1_seq7, comp33802_c1_seq1	map00230
Purine metabolism	703	hydrolase	ec:3.5.2.17	6	comp34722_c0_seq14, comp30448_c2_seq92, comp34722_c0_seq18, comp34722_c0_seq19, comp10839_c0_seq2, comp34722_c0_seq6	map00230
Purine metabolism	703	nucleosidase	ec:3.2.2.2	11	comp26693_c0_seq1, comp29031_c0_seq9, comp26693_c0_seq2, comp32102_c0_seq4, comp29031_c0_seq3, comp23560_c0_seq1, comp32102_c0_seq8, comp32102_c0_seq26, comp32102_c0_seq14, comp29031_c0_seq11, comp32102_c0_seq29	map00230
Purine metabolism	703	nucleosidase	ec:3.2.2.7	4	comp29031_c0_seq9, comp29031_c0_seq3, comp23560_c0_seq1, comp29031_c0_seq11	map00230
Purine metabolism	703	dehydrogenase	ec:1.1.1.205	1	comp31256_c0_seq1	map00230
Purine metabolism	703	(alpha-D-glucose-1,6-bisphosphate-dependent)	ec:5.4.2.2	9	comp29755_c0_seq7, comp31949_c0_seq1, comp31949_c0_seq2, comp30250_c0_seq2, comp31136_c0_seq1, comp30250_c0_seq6, comp30250_c0_seq5, comp30250_c0_seq3, comp31949_c0_seq3	map00230
Purine metabolism	703	phosphoribosyldiphosphate 5-amidotransferase	ec:2.4.2.14	3	comp22624_c0_seq1, comp33859_c0_seq11, comp33859_c0_seq3	map00230
Purine metabolism	703	cyclohydrolase	ec:3.5.4.10	2	comp32565_c0_seq2, comp32565_c0_seq1	map00230
Purine metabolism	703	phosphoribosyltransferase	ec:2.4.2.7	7	comp25279_c0_seq1, comp27796_c0_seq9, comp14373_c0_seq1, comp25279_c0_seq2, comp17566_c0_seq1, comp27796_c0_seq6, comp27796_c0_seq7	map00230
Purine metabolism	703	phosphoribosyltransferase	ec:2.4.2.8	1	comp8464_c0_seq1	map00230
Purine metabolism	703	kinase	ec:2.7.4.10	10	comp35345_c0_seq24, comp26598_c0_seq4, comp34618_c0_seq1, comp26598_c0_seq3, comp19340_c0_seq1, comp28833_c0_seq1, comp26598_c0_seq7, comp34618_c0_seq3, comp28833_c0_seq4, comp34618_c0_seq4	map00230
Starch and sucrose metabolism	666	decarboxylase	ec:4.1.1.35	20	comp28823_c0_seq1, comp30538_c2_seq9, comp35133_c0_seq3, comp35133_c0_seq5, comp30538_c2_seq5, comp35133_c0_seq4, comp30538_c2_seq6, comp26935_c0_seq9, comp30538_c2_seq7, comp35133_c0_seq6, comp35133_c0_seq9, comp30538_c2_seq2, comp26935_c0_seq2, comp26935_c0_seq3, comp26935_c0_seq12, comp25377_c0_seq7, comp26935_c0_seq1, comp26935_c0_seq10, comp23208_c0_seq1, comp25377_c0_seq2	map00500
Starch and sucrose metabolism	666	levan hydrolase	ec:3.2.1.65	7	comp32849_c1_seq4, comp29771_c0_seq18, comp32849_c1_seq2, comp32849_c1_seq3, comp32849_c0_seq1, comp32849_c1_seq1, comp33332_c0_seq6	map00500
Starch and sucrose metabolism	666	endo-1,4-beta-D-glucanase	ec:3.2.1.4	25	comp29634_c0_seq2, comp29634_c0_seq4, comp29634_c0_seq10, comp29634_c0_seq11, comp29634_c0_seq7, comp25698_c0_seq3, comp29634_c0_seq9, comp31582_c0_seq7, comp31619_c0_seq5, comp31619_c0_seq4, comp34745_c2_seq1, comp31843_c0_seq1, comp34745_c0_seq9, comp34745_c0_seq6, comp34745_c0_seq5, comp34745_c0_seq2, comp31391_c0_seq3, comp31582_c0_seq34, comp34745_c0_seq3, comp34745_c0_seq1, comp31582_c0_seq…	map00500
Starch and sucrose metabolism	666	saccharogen amylase	ec:3.2.1.2	16	comp31149_c0_seq22, comp34963_c0_seq7, comp28313_c0_seq7, comp21208_c0_seq2, comp31149_c0_seq12, comp26310_c1_seq2, comp29527_c0_seq2, comp31149_c0_seq6, comp26310_c1_seq1, comp34418_c0_seq2, comp27192_c0_seq14, comp27192_c0_seq9, comp19541_c0_seq3, comp27192_c0_seq10, comp26310_c0_seq1, comp34963_c0_seq5	map00500
Starch and sucrose metabolism	666	glycogenase	ec:3.2.1.1	22	comp30034_c0_seq2, comp33191_c0_seq10, comp33237_c0_seq13, comp33191_c0_seq12, comp33191_c0_seq9, comp33237_c0_seq16, comp28700_c0_seq6, comp33191_c0_seq6, comp35406_c0_seq40, comp28700_c0_seq2, comp35406_c0_seq1, comp35471_c0_seq1, comp35471_c0_seq2, comp35406_c0_seq23, comp35406_c0_seq15, comp35406_c0_seq6, comp23534_c0_seq1, comp25778_c0_seq2, comp25778_c0_seq1, comp35406_c0_seq27, comp35406_c…	map00500
Starch and sucrose metabolism	666	1,4-alpha-galacturonidase	ec:3.2.1.67	14	comp25073_c0_seq1, comp32418_c0_seq9, comp34469_c0_seq6, comp32691_c0_seq23, comp34469_c0_seq8, comp34469_c0_seq1, comp32691_c0_seq6, comp32691_c0_seq5, comp32691_c0_seq15, comp18631_c0_seq2, comp34469_c0_seq4, comp18631_c0_seq1, comp22045_c0_seq3, comp25073_c0_seq3	map00500
Starch and sucrose metabolism	666	isomerase	ec:5.3.1.9	9	comp32977_c0_seq9, comp33094_c0_seq4, comp33094_c0_seq5, comp33094_c0_seq3, comp32977_c0_seq4, comp32977_c0_seq14, comp32977_c0_seq15, comp32977_c0_seq12, comp32977_c0_seq7	map00500
Starch and sucrose metabolism	666	alpha-glucosidase	ec:3.2.1.48	27	comp24580_c0_seq1, comp26450_c0_seq2, comp29767_c1_seq1, comp29767_c1_seq2, comp31611_c0_seq8, comp32849_c0_seq1, comp31611_c0_seq3, comp29767_c1_seq8, comp27092_c0_seq2, comp35385_c0_seq19, comp27092_c0_seq1, comp35385_c0_seq17, comp35385_c0_seq16, comp34552_c0_seq14, comp31611_c0_seq2, comp31611_c0_seq11, comp32671_c0_seq3, comp35385_c0_seq8, comp35385_c0_seq6, comp31981_c0_seq1, comp31981_c0_s…	map00500
Starch and sucrose metabolism	666	1,3-beta-glucosidase	ec:3.2.1.58	5	comp32006_c0_seq3, comp32006_c0_seq4, comp26922_c0_seq1, comp32006_c0_seq8, comp32006_c0_seq9	map00500
Starch and sucrose metabolism	666	adenylyltransferase	ec:2.7.7.27	4	comp28483_c0_seq3, comp26119_c1_seq1, comp29764_c0_seq1, comp30697_c0_seq14	map00500
Starch and sucrose metabolism	666	maltase	ec:3.2.1.20	20	comp34246_c0_seq2, comp35051_c0_seq27, comp25576_c0_seq1, comp34246_c0_seq4, comp14804_c1_seq1, comp34921_c0_seq1, comp33385_c1_seq2, comp35627_c1_seq22, comp34138_c0_seq15, comp35627_c1_seq57, comp32763_c1_seq3, comp35627_c1_seq15, comp32763_c1_seq4, comp33385_c0_seq3, comp35627_c1_seq47, comp33385_c0_seq1, comp34246_c0_seq8, comp35627_c1_seq29, comp33385_c1_seq4, comp14804_c0_seq1	map00500
Starch and sucrose metabolism	666	gentiobiase	ec:3.2.1.21	35	comp21396_c0_seq1, comp32006_c0_seq22, comp34456_c0_seq48, comp9665_c0_seq1, comp31731_c0_seq1, comp33099_c0_seq3, comp29879_c0_seq18, comp32194_c0_seq1, comp33099_c0_seq1, comp32194_c0_seq3, comp32194_c0_seq2, comp29879_c0_seq12, comp31186_c0_seq1, comp34280_c1_seq47, comp26120_c0_seq1, comp26120_c0_seq3, comp27129_c0_seq1, comp34280_c1_seq27, comp32194_c1_seq1, comp26120_c0_seq4, comp30448_c2_s…	map00500
Starch and sucrose metabolism	666	synthase	ec:2.4.1.34	75	comp35608_c0_seq1, comp32336_c0_seq16, comp35608_c0_seq2, comp32336_c0_seq17, comp30920_c0_seq1, comp30920_c0_seq2, comp31536_c0_seq3, comp30920_c0_seq3, comp31536_c0_seq2, comp30920_c0_seq4, comp31536_c0_seq1, comp16207_c0_seq1, comp32533_c0_seq7, comp32533_c0_seq5, comp32533_c0_seq4, comp32533_c0_seq3, comp32533_c0_seq2, comp33443_c2_seq3, comp33443_c2_seq2, comp9919_c0_seq1, comp33443_c2_seq1,…	map00500
Starch and sucrose metabolism	666	trehalase	ec:3.2.1.28	1	comp26066_c0_seq8	map00500
Starch and sucrose metabolism	666	invertase	ec:3.2.1.26	34	comp24580_c0_seq1, comp26450_c0_seq2, comp34966_c0_seq26, comp29767_c1_seq1, comp31611_c0_seq7, comp29767_c1_seq2, comp31611_c0_seq8, comp32849_c0_seq1, comp31611_c0_seq3, comp31611_c0_seq4, comp29767_c1_seq8, comp27092_c0_seq2, comp35385_c0_seq19, comp27092_c0_seq1, comp35385_c0_seq17, comp35385_c0_seq16, comp34966_c0_seq4, comp34552_c0_seq14, comp31611_c0_seq2, comp34552_c0_seq16, comp31611_c0_…	map00500
Starch and sucrose metabolism	666	beta-glucuronide glucuronohydrolase glucuronidase	ec:3.2.1.31	2	comp34451_c0_seq2, comp33980_c0_seq12	map00500
Starch and sucrose metabolism	666	endo-1,3-beta-D-glucosidase	ec:3.2.1.39	42	comp31209_c1_seq1, comp24092_c0_seq1, comp30294_c0_seq5, comp7507_c0_seq1, comp24092_c0_seq2, comp26818_c0_seq6, comp26818_c0_seq1, comp33580_c0_seq60, comp26818_c0_seq2, comp31209_c1_seq4, comp33239_c0_seq8, comp33239_c0_seq9, comp27203_c0_seq2, comp28930_c0_seq1, comp30294_c0_seq1, comp33239_c0_seq3, comp33239_c0_seq5, comp27495_c0_seq1, comp27745_c2_seq5, comp27495_c0_seq2, comp27745_c2_seq3, …	map00500
Starch and sucrose metabolism	666	4-alpha-galacturonosyltransferase	ec:2.4.1.43	34	comp23007_c0_seq1, comp33550_c1_seq6, comp33550_c1_seq4, comp33006_c0_seq1, comp22634_c0_seq1, comp23383_c1_seq1, comp32299_c0_seq6, comp33406_c0_seq2, comp23283_c0_seq1, comp33550_c1_seq2, comp33406_c0_seq22, comp20703_c0_seq1, comp29547_c0_seq1, comp32299_c0_seq8, comp33006_c1_seq1, comp17055_c0_seq1, comp28127_c0_seq9, comp17377_c0_seq1, comp32299_c0_seq19, comp32299_c0_seq29, comp14452_c0_seq…	map00500
Starch and sucrose metabolism	666	1,4-beta-xylosidase	ec:3.2.1.37	6	comp35477_c0_seq12, comp32763_c1_seq3, comp32763_c1_seq4, comp35477_c0_seq21, comp33099_c0_seq1, comp35477_c0_seq50	map00500
Starch and sucrose metabolism	666	phosphorylase	ec:2.4.1.1	8	comp33581_c0_seq4, comp33581_c0_seq3, comp26863_c0_seq8, comp33581_c0_seq1, comp26863_c0_seq1, comp26863_c0_seq11, comp33480_c0_seq14, comp33480_c0_seq37	map00500
Starch and sucrose metabolism	666	branching enzyme	ec:2.4.1.18	7	comp32228_c0_seq1, comp32228_c0_seq10, comp32228_c0_seq8, comp29164_c0_seq1, comp32228_c0_seq7, comp35471_c0_seq1, comp35471_c0_seq2	map00500
Starch and sucrose metabolism	666	1-naphthol glucuronyltransferase	ec:2.4.1.17	8	comp31417_c0_seq3, comp27309_c0_seq1, comp31695_c0_seq7, comp31417_c0_seq1, comp31695_c0_seq8, comp31695_c0_seq4, comp23418_c0_seq1, comp23418_c1_seq1	map00500
Starch and sucrose metabolism	666	synthase (UDP-forming)	ec:2.4.1.15	41	comp30814_c0_seq8, comp33730_c3_seq13, comp34276_c0_seq1, comp34708_c0_seq10, comp33730_c3_seq12, comp34708_c0_seq11, comp26723_c0_seq1, comp18049_c0_seq1, comp34276_c1_seq8, comp34276_c1_seq9, comp20267_c0_seq1, comp18009_c2_seq1, comp20267_c0_seq2, comp19900_c0_seq1, comp30814_c0_seq23, comp30814_c0_seq24, comp18009_c0_seq1, comp33730_c3_seq3, comp33730_c3_seq2, comp33730_c3_seq9, comp33730_c3_…	map00500
Starch and sucrose metabolism	666	synthase	ec:2.4.1.14	20	comp35247_c0_seq18, comp33818_c1_seq2, comp35247_c0_seq24, comp35247_c0_seq22, comp35247_c0_seq12, comp35247_c0_seq23, comp35247_c0_seq20, comp35247_c0_seq10, comp30573_c0_seq2, comp35247_c0_seq3, comp35247_c0_seq5, comp30573_c0_seq3, comp30573_c0_seq6, comp35247_c0_seq6, comp30573_c0_seq8, comp35247_c0_seq9, comp35247_c0_seq8, comp30573_c0_seq9, comp26844_c0_seq1, comp30573_c0_seq11	map00500
Starch and sucrose metabolism	666	synthase	ec:2.4.1.13	15	comp33167_c0_seq6, comp29185_c0_seq2, comp33167_c0_seq8, comp29583_c0_seq3, comp29583_c0_seq2, comp29185_c1_seq1, comp33167_c0_seq19, comp33167_c0_seq16, comp16554_c0_seq1, comp33167_c0_seq13, comp29583_c0_seq1, comp23301_c1_seq1, comp31608_c3_seq4, comp23301_c1_seq2, comp35533_c0_seq1	map00500
Starch and sucrose metabolism	666	synthase (UDP-forming)	ec:2.4.1.12	64	comp31765_c0_seq3, comp31765_c0_seq4, comp31900_c1_seq22, comp22852_c0_seq1, comp32401_c0_seq15, comp18841_c0_seq1, comp32923_c0_seq1, comp9983_c0_seq3, comp34757_c0_seq3, comp34757_c0_seq6, comp13298_c1_seq1, comp34757_c0_seq7, comp22219_c0_seq4, comp34757_c0_seq8, comp34757_c0_seq9, comp22219_c0_seq2, comp9761_c0_seq1, comp33476_c0_seq7, comp32072_c2_seq2, comp33476_c0_seq5, comp33476_c0_seq4, …	map00500
Starch and sucrose metabolism	666	synthase (GDP-forming)	ec:2.4.1.29	20	comp27530_c0_seq1, comp34757_c0_seq7, comp34757_c0_seq8, comp34757_c0_seq9, comp31900_c1_seq18, comp34757_c0_seq10, comp31900_c1_seq12, comp31900_c1_seq20, comp33476_c0_seq7, comp33476_c0_seq5, comp22852_c0_seq1, comp33476_c0_seq4, comp18841_c0_seq1, comp31993_c0_seq2, comp20292_c1_seq1, comp33476_c0_seq1, comp31900_c1_seq2, comp27530_c1_seq1, comp34757_c0_seq1, comp34757_c0_seq2	map00500
Starch and sucrose metabolism	666	disproportionating enzyme	ec:2.4.1.25	2	comp27442_c0_seq1, comp32089_c0_seq1	map00500
Starch and sucrose metabolism	666	synthase (glycosyl-transferring)	ec:2.4.1.21	4	comp17981_c0_seq1, comp28129_c0_seq1, comp19865_c0_seq1, comp35482_c0_seq3	map00500
Starch and sucrose metabolism	666	pectin depolymerase	ec:3.2.1.15	39	comp25073_c0_seq1, comp32418_c0_seq25, comp32418_c0_seq23, comp29179_c0_seq2, comp24278_c0_seq1, comp24491_c0_seq2, comp27098_c0_seq2, comp34517_c0_seq42, comp34517_c0_seq34, comp34517_c0_seq17, comp32603_c0_seq2, comp32603_c0_seq1, comp18799_c0_seq2, comp18799_c0_seq1, comp32691_c0_seq15, comp18631_c0_seq2, comp18631_c0_seq1, comp22045_c0_seq3, comp28924_c0_seq6, comp32418_c0_seq9, comp34469_c0_…	map00500
Starch and sucrose metabolism	666	glucokinase (phosphorylating)	ec:2.7.1.2	9	comp34855_c1_seq5, comp26806_c0_seq1, comp28071_c0_seq13, comp27804_c1_seq1, comp34488_c0_seq34, comp28071_c0_seq6, comp28071_c0_seq4, comp27804_c0_seq1, comp34488_c0_seq97	map00500
Starch and sucrose metabolism	666	hexokinase type IV glucokinase	ec:2.7.1.1	2	comp31622_c0_seq2, comp34855_c1_seq4	map00500
Starch and sucrose metabolism	666	fructokinase (phosphorylating)	ec:2.7.1.4	14	comp34488_c0_seq34, comp27804_c0_seq1, comp20371_c0_seq1, comp20371_c0_seq3, comp18772_c0_seq2, comp28421_c0_seq1, comp34488_c0_seq97, comp18772_c0_seq3, comp18772_c0_seq1, comp34855_c1_seq5, comp27804_c1_seq1, comp25064_c0_seq3, comp25064_c0_seq1, comp25064_c0_seq5	map00500
Starch and sucrose metabolism	666	trehalose 6-phosphatase	ec:3.1.3.12	40	comp30814_c0_seq8, comp33730_c3_seq13, comp10189_c0_seq1, comp34708_c0_seq10, comp33730_c3_seq12, comp34708_c0_seq11, comp26723_c0_seq1, comp33730_c1_seq1, comp34276_c1_seq8, comp34276_c1_seq9, comp20267_c0_seq1, comp18009_c2_seq1, comp20267_c0_seq2, comp19900_c0_seq1, comp30814_c0_seq23, comp30814_c0_seq24, comp18009_c0_seq1, comp33730_c3_seq3, comp33730_c3_seq2, comp33730_c3_seq9, comp33730_c3_…	map00500
Starch and sucrose metabolism	666	4-epimerase	ec:5.1.3.6	8	comp30089_c2_seq17, comp19482_c0_seq2, comp24042_c2_seq1, comp19482_c0_seq1, comp25840_c1_seq2, comp25840_c1_seq4, comp21756_c0_seq1, comp25840_c0_seq1	map00500
Starch and sucrose metabolism	666	phosphatase	ec:3.1.3.24	4	comp30645_c0_seq4, comp30645_c0_seq3, comp30645_c0_seq2, comp30645_c0_seq1	map00500
Starch and sucrose metabolism	666	uridylyltransferase	ec:2.7.7.9	7	comp29323_c1_seq17, comp29323_c1_seq7, comp29323_c1_seq14, comp29323_c1_seq20, comp31130_c0_seq2, comp29323_c1_seq10, comp29323_c1_seq21	map00500
Starch and sucrose metabolism	666	pectin demethoxylase	ec:3.1.1.11	41	comp13032_c1_seq1, comp21244_c0_seq1, comp20524_c0_seq2, comp31602_c0_seq23, comp32079_c0_seq43, comp35682_c0_seq2, comp16338_c1_seq1, comp32048_c0_seq56, comp28889_c0_seq2, comp28889_c0_seq3, comp21244_c1_seq1, comp18996_c0_seq2, comp16209_c0_seq1, comp35355_c0_seq26, comp18297_c0_seq1, comp31939_c0_seq4, comp30166_c0_seq8, comp30166_c0_seq24, comp16338_c0_seq1, comp30166_c0_seq23, comp31939_c0_…	map00500
Starch and sucrose metabolism	666	(alpha-D-glucose-1,6-bisphosphate-dependent)	ec:5.4.2.2	9	comp29755_c0_seq7, comp31949_c0_seq1, comp31949_c0_seq2, comp30250_c0_seq2, comp31136_c0_seq1, comp30250_c0_seq6, comp30250_c0_seq5, comp30250_c0_seq3, comp31949_c0_seq3	map00500
Starch and sucrose metabolism	666	beta-pgm (gene name)	ec:5.4.2.6	3	comp31509_c1_seq11, comp34752_c0_seq7, comp25811_c0_seq1	map00500
Starch and sucrose metabolism	666	6-dehydrogenase	ec:1.1.1.22	13	comp34041_c0_seq11, comp26115_c0_seq1, comp34041_c0_seq2, comp34041_c0_seq1, comp26115_c0_seq4, comp34041_c0_seq6, comp20800_c0_seq1, comp34041_c0_seq4, comp34041_c0_seq3, comp26689_c0_seq1, comp26689_c0_seq3, comp26689_c0_seq2, comp20800_c1_seq1	map00500
Glycolysis / Gluconeogenesis	342	carboxykinase (ATP)	ec:4.1.1.49	8	comp30571_c0_seq4, comp30169_c0_seq17, comp30571_c0_seq6, comp34332_c0_seq13, comp34332_c0_seq14, comp30571_c0_seq8, comp24255_c1_seq1, comp34332_c0_seq3	map00010
Glycolysis / Gluconeogenesis	342	kinase	ec:2.7.2.3	4	comp28313_c0_seq5, comp28313_c0_seq13, comp29714_c2_seq1, comp23062_c0_seq1	map00010
Glycolysis / Gluconeogenesis	342	kinase	ec:2.7.1.40	35	comp32314_c0_seq3, comp32314_c0_seq22, comp32935_c0_seq35, comp30881_c0_seq14, comp32935_c0_seq56, comp31546_c0_seq1, comp26223_c0_seq2, comp30881_c0_seq18, comp26223_c0_seq1, comp30881_c0_seq16, comp31546_c0_seq11, comp32618_c0_seq4, comp32314_c0_seq9, comp32314_c0_seq8, comp32618_c0_seq1, comp32314_c0_seq7, comp31263_c0_seq3, comp31546_c0_seq4, comp32060_c0_seq1, comp32314_c0_seq5, comp32935_c0…	map00010
Glycolysis / Gluconeogenesis	342	phosphohexokinase	ec:2.7.1.11	24	comp34666_c0_seq6, comp34675_c0_seq26, comp34675_c0_seq8, comp34675_c0_seq24, comp34675_c0_seq10, comp34675_c0_seq31, comp31882_c0_seq2, comp31842_c0_seq1, comp35353_c0_seq27, comp31842_c0_seq3, comp35353_c0_seq13, comp35353_c0_seq22, comp31842_c0_seq6, comp25360_c0_seq2, comp32272_c0_seq1, comp21734_c0_seq1, comp25360_c0_seq1, comp34675_c0_seq7, comp24347_c0_seq2, comp32272_c0_seq5, comp17517_c0…	map00010
Glycolysis / Gluconeogenesis	342	ligase	ec:6.2.1.1	24	comp31412_c0_seq5, comp22499_c0_seq1, comp31412_c0_seq6, comp10387_c0_seq1, comp31412_c0_seq9, comp31772_c1_seq1, comp31412_c0_seq8, comp33306_c0_seq2, comp33621_c0_seq1, comp32496_c0_seq3, comp32877_c0_seq1, comp33306_c0_seq5, comp33306_c0_seq6, comp31772_c0_seq1, comp34533_c0_seq8, comp11013_c0_seq1, comp32716_c0_seq3, comp28049_c0_seq1, comp33306_c0_seq1, comp32716_c0_seq8, comp32954_c0_seq2, …	map00010
Glycolysis / Gluconeogenesis	342	dehydrogenase (phosphorylating)	ec:1.2.1.12	23	comp30226_c0_seq5, comp18640_c0_seq1, comp30226_c0_seq6, comp30226_c0_seq9, comp30085_c0_seq19, comp30085_c0_seq18, comp30085_c0_seq17, comp24139_c0_seq2, comp30085_c0_seq27, comp24139_c0_seq1, comp30226_c0_seq10, comp30085_c0_seq10, comp30085_c0_seq9, comp15222_c0_seq3, comp30085_c0_seq26, comp9501_c0_seq1, comp15222_c0_seq4, comp30085_c0_seq14, comp24139_c1_seq1, comp15222_c0_seq2, comp24139_c2…	map00010
Glycolysis / Gluconeogenesis	342	dehydrogenase	ec:1.8.1.4	12	comp32291_c0_seq1, comp32291_c0_seq3, comp32291_c0_seq2, comp32019_c0_seq34, comp21937_c1_seq1, comp32291_c0_seq14, comp32019_c0_seq9, comp32019_c0_seq40, comp21937_c2_seq1, comp32019_c0_seq5, comp33491_c0_seq1, comp33491_c0_seq2	map00010
Glycolysis / Gluconeogenesis	342	isomerase	ec:5.3.1.1	2	comp29750_c0_seq1, comp25278_c0_seq1	map00010
Glycolysis / Gluconeogenesis	342	isomerase	ec:5.3.1.9	9	comp32977_c0_seq9, comp33094_c0_seq4, comp33094_c0_seq5, comp33094_c0_seq3, comp32977_c0_seq4, comp32977_c0_seq14, comp32977_c0_seq15, comp32977_c0_seq12, comp32977_c0_seq7	map00010
Glycolysis / Gluconeogenesis	342	dehydrogenase (NADP+)	ec:1.1.1.2	3	comp32215_c1_seq15, comp24834_c0_seq2, comp24834_c0_seq3	map00010
Glycolysis / Gluconeogenesis	342	dehydrogenase	ec:1.1.1.1	19	comp34041_c0_seq11, comp34041_c0_seq10, comp32285_c0_seq8, comp33670_c0_seq6, comp33670_c0_seq5, comp34041_c0_seq2, comp32813_c0_seq3, comp34041_c0_seq1, comp7505_c0_seq2, comp34041_c0_seq6, comp32285_c0_seq11, comp34041_c0_seq4, comp8489_c0_seq2, comp34041_c0_seq3, comp33245_c0_seq1, comp19138_c0_seq2, comp19138_c0_seq3, comp28084_c0_seq1, comp33245_c0_seq2	map00010
Glycolysis / Gluconeogenesis	342	dehydrogenase [NAD(P)+]	ec:1.2.1.5	6	comp32940_c0_seq3, comp32940_c0_seq1, comp32940_c0_seq2, comp31496_c0_seq2, comp31496_c0_seq1, comp30437_c1_seq2	map00010
Glycolysis / Gluconeogenesis	342	dehydrogenase (NAD+)	ec:1.2.1.3	42	comp24270_c0_seq18, comp32096_c1_seq19, comp32940_c0_seq3, comp32096_c1_seq1, comp32096_c1_seq17, comp32940_c0_seq1, comp32096_c1_seq18, comp32940_c0_seq2, comp24270_c0_seq10, comp24270_c0_seq32, comp24270_c0_seq12, comp24270_c0_seq11, comp24270_c0_seq38, comp24270_c0_seq37, comp26196_c0_seq5, comp29898_c0_seq1, comp29898_c0_seq2, comp24270_c0_seq1, comp26196_c0_seq4, comp26196_c0_seq1, comp26196…	map00010
Glycolysis / Gluconeogenesis	342	dehydrogenase (NADP+)	ec:1.2.1.9	7	comp30085_c0_seq10, comp30085_c0_seq9, comp28190_c0_seq1, comp28190_c0_seq2, comp30085_c0_seq1, comp30085_c0_seq27, comp25056_c0_seq1	map00010
Glycolysis / Gluconeogenesis	342	aldolase	ec:4.1.2.13	16	comp33604_c1_seq4, comp33604_c1_seq14, comp31633_c0_seq3, comp31633_c0_seq4, comp33604_c1_seq3, comp31633_c0_seq9, comp31870_c0_seq8, comp33604_c1_seq8, comp33604_c1_seq10, comp33604_c1_seq11, comp33604_c0_seq1, comp16966_c0_seq1, comp11216_c0_seq1, comp31633_c0_seq1, comp31633_c0_seq11, comp31870_c0_seq2	map00010
Glycolysis / Gluconeogenesis	342	glucokinase (phosphorylating)	ec:2.7.1.2	9	comp34855_c1_seq5, comp26806_c0_seq1, comp28071_c0_seq13, comp27804_c1_seq1, comp34488_c0_seq34, comp28071_c0_seq6, comp28071_c0_seq4, comp27804_c0_seq1, comp34488_c0_seq97	map00010
Glycolysis / Gluconeogenesis	342	hexokinase type IV glucokinase	ec:2.7.1.1	2	comp31622_c0_seq2, comp34855_c1_seq4	map00010
Glycolysis / Gluconeogenesis	342	decarboxylase	ec:4.1.1.1	9	comp34350_c0_seq12, comp34350_c0_seq11, comp31051_c0_seq1, comp34350_c0_seq8, comp31051_c0_seq2, comp28020_c0_seq1, comp31051_c1_seq1, comp34350_c0_seq5, comp34700_c0_seq4	map00010
Glycolysis / Gluconeogenesis	342	1-epimerase	ec:5.1.3.3	21	comp30484_c0_seq2, comp30638_c0_seq3, comp30484_c0_seq1, comp33867_c0_seq41, comp30484_c0_seq4, comp25814_c1_seq1, comp25814_c0_seq12, comp29296_c0_seq6, comp30638_c0_seq8, comp29296_c0_seq3, comp30484_c0_seq22, comp30484_c0_seq23, comp29108_c0_seq3, comp29108_c0_seq2, comp18813_c0_seq1, comp33867_c0_seq34, comp28779_c0_seq1, comp33867_c0_seq33, comp29655_c0_seq1, comp25814_c0_seq2, comp30484_c0_…	map00010
Glycolysis / Gluconeogenesis	342	acetyltransferase	ec:2.3.1.12	12	comp31475_c1_seq31, comp35565_c1_seq27, comp35565_c1_seq38, comp35565_c1_seq24, comp35565_c1_seq34, comp35565_c1_seq22, comp35565_c1_seq20, comp35565_c1_seq1, comp27913_c0_seq4, comp31092_c0_seq1, comp31475_c1_seq25, comp35565_c1_seq19	map00010
Glycolysis / Gluconeogenesis	342	hexose diphosphatase	ec:3.1.3.11	7	comp27465_c0_seq2, comp27465_c0_seq1, comp34255_c0_seq46, comp27465_c0_seq4, comp34255_c0_seq37, comp6969_c0_seq1, comp27465_c0_seq6	map00010
Glycolysis / Gluconeogenesis	342	hydratase	ec:4.2.1.11	33	comp35582_c1_seq42, comp35582_c1_seq43, comp33648_c0_seq4, comp33648_c0_seq30, comp33648_c0_seq3, comp22341_c1_seq1, comp22341_c1_seq2, comp29992_c0_seq10, comp29992_c0_seq9, comp29992_c0_seq6, comp29992_c0_seq4, comp30349_c1_seq2, comp33648_c0_seq23, comp30349_c1_seq1, comp35582_c1_seq24, comp32845_c0_seq12, comp35582_c1_seq26, comp29992_c0_seq1, comp31588_c0_seq4, comp35582_c1_seq51, comp30349_…	map00010
Glycolysis / Gluconeogenesis	342	(alpha-D-glucose-1,6-bisphosphate-dependent)	ec:5.4.2.2	9	comp29755_c0_seq7, comp31949_c0_seq1, comp31949_c0_seq2, comp30250_c0_seq2, comp31136_c0_seq1, comp30250_c0_seq6, comp30250_c0_seq5, comp30250_c0_seq3, comp31949_c0_seq3	map00010
Glycolysis / Gluconeogenesis	342	dehydrogenase	ec:1.1.1.27	1	comp20530_c0_seq2	map00010
Glycolysis / Gluconeogenesis	342	dehydrogenase (acetyl-transferring)	ec:1.2.4.1	15	comp22171_c0_seq1, comp18675_c1_seq2, comp18675_c1_seq1, comp32101_c0_seq4, comp32101_c0_seq2, comp32101_c0_seq1, comp18675_c1_seq3, comp24376_c0_seq1, comp30719_c3_seq5, comp30719_c3_seq11, comp18675_c0_seq1, comp26165_c0_seq2, comp26165_c0_seq11, comp26165_c0_seq8, comp28217_c0_seq1	map00010
Pyrimidine metabolism	313	kinase	ec:2.7.4.6	5	comp24392_c1_seq1, comp24310_c0_seq2, comp21790_c0_seq1, comp7924_c0_seq1, comp19336_c0_seq1	map00240
Pyrimidine metabolism	313	carbamoylaspartic dehydrase	ec:3.5.2.3	2	comp31129_c0_seq5, comp31129_c0_seq17	map00240
Pyrimidine metabolism	313	hydantoinase	ec:3.5.2.2	4	comp31272_c0_seq1, comp31272_c0_seq3, comp31272_c0_seq2, comp31272_c0_seq4	map00240
Pyrimidine metabolism	313	kinase	ec:2.7.4.9	3	comp34565_c0_seq7, comp34565_c0_seq3, comp34565_c0_seq2	map00240
Pyrimidine metabolism	313	decarboxylase	ec:4.1.1.23	2	comp28660_c0_seq1, comp28660_c0_seq2	map00240
Pyrimidine metabolism	313	kinase	ec:2.7.1.48	25	comp21520_c0_seq17, comp21520_c0_seq9, comp31367_c0_seq9, comp27520_c1_seq1, comp31367_c0_seq18, comp29082_c2_seq14, comp27520_c1_seq2, comp21520_c0_seq3, comp21520_c0_seq5, comp21520_c0_seq6, comp28313_c0_seq10, comp21520_c0_seq1, comp21520_c0_seq2, comp32721_c0_seq6, comp32721_c0_seq4, comp35345_c0_seq24, comp29082_c2_seq2, comp31367_c1_seq1, comp28313_c0_seq1, comp27520_c0_seq1, comp32387_c0_s…	map00240
Pyrimidine metabolism	313	deaminase	ec:3.5.4.5	2	comp21967_c0_seq1, comp33564_c1_seq1	map00240
Pyrimidine metabolism	313	carbamoyltransferase	ec:2.1.3.2	4	comp10717_c1_seq1, comp25385_c0_seq1, comp25385_c0_seq2, comp10717_c0_seq1	map00240
Pyrimidine metabolism	313	kinase	ec:2.7.1.21	3	comp22545_c0_seq1, comp32154_c0_seq9, comp32154_c0_seq7	map00240
Pyrimidine metabolism	313	reductase	ec:1.8.1.9	7	comp29612_c1_seq4, comp29612_c1_seq5, comp28413_c0_seq15, comp24736_c0_seq1, comp28413_c0_seq49, comp28413_c0_seq17, comp29612_c1_seq3	map00240
Pyrimidine metabolism	313	synthase	ec:2.1.1.45	6	comp27164_c0_seq11, comp30951_c0_seq14, comp30951_c0_seq26, comp27164_c0_seq1, comp27164_c0_seq16, comp30951_c0_seq2	map00240
Pyrimidine metabolism	313	uridine 5'-nucleotidase	ec:3.1.3.5	12	comp32093_c0_seq2, comp31748_c0_seq3, comp31748_c0_seq1, comp32226_c0_seq4, comp32093_c0_seq38, comp23072_c0_seq1, comp30017_c0_seq19, comp30017_c0_seq14, comp31363_c0_seq1, comp32226_c0_seq1, comp32093_c0_seq19, comp32226_c0_seq2	map00240
Pyrimidine metabolism	313	dehydrogenase (NADP+)	ec:1.3.1.2	7	comp33226_c0_seq13, comp33226_c0_seq7, comp33226_c0_seq5, comp33226_c0_seq3, comp33226_c0_seq4, comp33226_c0_seq14, comp33226_c0_seq38	map00240
Pyrimidine metabolism	313	synthase (glutamine-hydrolysing)	ec:6.3.5.5	9	comp30539_c0_seq16, comp30539_c0_seq28, comp30539_c0_seq58, comp30539_c0_seq37, comp30539_c0_seq63, comp30371_c0_seq1, comp30539_c0_seq20, comp30539_c0_seq7, comp30539_c0_seq35	map00240
Pyrimidine metabolism	313	N-carbamoyl-beta-alanine amidohydrolase	ec:3.5.1.6	1	comp25139_c0_seq1	map00240
Pyrimidine metabolism	313	synthase (glutamine hydrolysing)	ec:6.3.4.2	12	comp32045_c0_seq3, comp32045_c0_seq27, comp32045_c0_seq14, comp32045_c0_seq13, comp32045_c0_seq23, comp32045_c0_seq33, comp26986_c0_seq2, comp26986_c0_seq3, comp32045_c0_seq30, comp32045_c0_seq40, comp26986_c0_seq1, comp26986_c1_seq2	map00240
Pyrimidine metabolism	313	reductase	ec:1.17.4.1	8	comp34715_c0_seq3, comp34715_c0_seq2, comp31495_c0_seq16, comp14669_c0_seq2, comp25635_c0_seq1, comp8679_c0_seq1, comp34715_c1_seq1, comp22456_c0_seq1	map00240
Pyrimidine metabolism	313	(asymmetrical)	ec:3.6.1.17	2	comp23609_c0_seq1, comp19885_c0_seq3	map00240
Pyrimidine metabolism	313	diphosphatase	ec:3.6.1.19	2	comp14387_c0_seq1, comp14387_c0_seq2	map00240
Pyrimidine metabolism	313	diphosphatase	ec:3.6.1.23	2	comp19867_c0_seq1, comp25281_c0_seq1	map00240
Pyrimidine metabolism	313	RNA polymerase	ec:2.7.7.6	114	comp30891_c0_seq21, comp34076_c0_seq21, comp30891_c0_seq20, comp24825_c0_seq1, comp32161_c0_seq2, comp29368_c0_seq20, comp30891_c0_seq26, comp30891_c0_seq24, comp29368_c0_seq23, comp29368_c0_seq25, comp29368_c0_seq28, comp32039_c0_seq10, comp34266_c0_seq4, comp34266_c0_seq2, comp34266_c0_seq3, comp34076_c0_seq29, comp33390_c0_seq48, comp24825_c0_seq2, comp25548_c0_seq2, comp33390_c0_seq44, comp34…	map00240
Pyrimidine metabolism	313	DNA polymerase	ec:2.7.7.7	55	comp34330_c0_seq19, comp31470_c0_seq3, comp34330_c0_seq15, comp34330_c0_seq16, comp31470_c0_seq6, comp7721_c0_seq1, comp34016_c0_seq1, comp34022_c0_seq5, comp34330_c0_seq13, comp35777_c0_seq2, comp34022_c0_seq3, comp35777_c0_seq5, comp34022_c0_seq2, comp34493_c0_seq9, comp34330_c0_seq52, comp34330_c0_seq48, comp35372_c0_seq9, comp35372_c0_seq4, comp35794_c0_seq11, comp35372_c0_seq14, comp35372_c0…	map00240
Pyrimidine metabolism	313	nucleotidyltransferase	ec:2.7.7.8	9	comp28539_c0_seq6, comp34973_c0_seq1, comp35706_c1_seq2, comp35706_c1_seq1, comp34973_c0_seq12, comp28897_c0_seq1, comp34973_c0_seq8, comp28539_c0_seq3, comp28539_c0_seq4	map00240
Pyrimidine metabolism	313	nucleosidase	ec:3.2.2.3	4	comp29031_c0_seq9, comp29031_c0_seq3, comp23560_c0_seq1, comp29031_c0_seq11	map00240
Pyrimidine metabolism	313	phosphoribosyltransferase	ec:2.4.2.10	2	comp28660_c0_seq1, comp28660_c0_seq2	map00240
Pyrimidine metabolism	313	deaminase	ec:3.5.4.12	1	comp10920_c0_seq1	map00240
Pyrimidine metabolism	313	kinase	ec:2.7.4.22	6	comp26177_c0_seq5, comp29439_c0_seq5, comp26177_c0_seq10, comp29439_c0_seq6, comp29439_c0_seq1, comp29439_c0_seq2	map00240
Pyrimidine metabolism	313	phosphoribosyltransferase	ec:2.4.2.9	3	comp27492_c0_seq1, comp32721_c0_seq1, comp31367_c1_seq1	map00240
Pyrimidine metabolism	313	kinase	ec:2.7.4.14	6	comp29514_c0_seq2, comp29514_c0_seq6, comp35345_c0_seq24, comp26598_c0_seq4, comp26598_c0_seq3, comp26598_c0_seq7	map00240
Pyruvate metabolism	275	carboxylase	ec:6.4.1.2	11	comp20210_c0_seq3, comp20210_c0_seq1, comp27397_c0_seq2, comp35537_c0_seq4, comp7414_c0_seq1, comp27397_c0_seq1, comp32536_c0_seq6, comp35537_c0_seq2, comp25899_c0_seq1, comp35537_c0_seq1, comp32536_c0_seq2	map00620
Pyruvate metabolism	275	carboxykinase (ATP)	ec:4.1.1.49	8	comp30571_c0_seq4, comp30169_c0_seq17, comp30571_c0_seq6, comp34332_c0_seq13, comp34332_c0_seq14, comp30571_c0_seq8, comp24255_c1_seq1, comp34332_c0_seq3	map00620
Pyruvate metabolism	275	carboxylase	ec:4.1.1.31	10	comp25947_c0_seq1, comp33029_c0_seq28, comp33793_c0_seq1, comp9241_c0_seq1, comp33793_c0_seq5, comp33793_c0_seq12, comp25947_c1_seq1, comp33793_c0_seq2, comp33793_c0_seq10, comp33793_c0_seq7	map00620
Pyruvate metabolism	275	kinase	ec:2.7.1.40	35	comp32314_c0_seq3, comp32314_c0_seq22, comp32935_c0_seq35, comp30881_c0_seq14, comp32935_c0_seq56, comp31546_c0_seq1, comp26223_c0_seq2, comp30881_c0_seq18, comp26223_c0_seq1, comp30881_c0_seq16, comp31546_c0_seq11, comp32618_c0_seq4, comp32314_c0_seq9, comp32314_c0_seq8, comp32618_c0_seq1, comp32314_c0_seq7, comp31263_c0_seq3, comp31546_c0_seq4, comp32060_c0_seq1, comp32314_c0_seq5, comp32935_c0…	map00620
Pyruvate metabolism	275	ligase	ec:6.2.1.1	24	comp31412_c0_seq5, comp22499_c0_seq1, comp31412_c0_seq6, comp10387_c0_seq1, comp31412_c0_seq9, comp31772_c1_seq1, comp31412_c0_seq8, comp33306_c0_seq2, comp33621_c0_seq1, comp32496_c0_seq3, comp32877_c0_seq1, comp33306_c0_seq5, comp33306_c0_seq6, comp31772_c0_seq1, comp34533_c0_seq8, comp11013_c0_seq1, comp32716_c0_seq3, comp28049_c0_seq1, comp33306_c0_seq1, comp32716_c0_seq8, comp32954_c0_seq2, …	map00620
Pyruvate metabolism	275	dehydrogenase	ec:1.8.1.4	12	comp32291_c0_seq1, comp32291_c0_seq3, comp32291_c0_seq2, comp32019_c0_seq34, comp21937_c1_seq1, comp32291_c0_seq14, comp32019_c0_seq9, comp32019_c0_seq40, comp21937_c2_seq1, comp32019_c0_seq5, comp33491_c0_seq1, comp33491_c0_seq2	map00620
Pyruvate metabolism	275	dehydrogenase (NAD+)	ec:1.2.1.3	42	comp24270_c0_seq18, comp32096_c1_seq19, comp32940_c0_seq3, comp32096_c1_seq1, comp32096_c1_seq17, comp32940_c0_seq1, comp32096_c1_seq18, comp32940_c0_seq2, comp24270_c0_seq10, comp24270_c0_seq32, comp24270_c0_seq12, comp24270_c0_seq11, comp24270_c0_seq38, comp24270_c0_seq37, comp26196_c0_seq5, comp29898_c0_seq1, comp29898_c0_seq2, comp24270_c0_seq1, comp26196_c0_seq4, comp26196_c0_seq1, comp26196…	map00620
Pyruvate metabolism	275	C-acetyltransferase	ec:2.3.1.9	7	comp35735_c0_seq6, comp34427_c0_seq33, comp35735_c0_seq15, comp28573_c0_seq4, comp35735_c0_seq22, comp16011_c0_seq1, comp28573_c0_seq2	map00620
Pyruvate metabolism	275	lyase	ec:4.4.1.5	26	comp14368_c0_seq1, comp32296_c2_seq59, comp28613_c0_seq1, comp28613_c0_seq2, comp28613_c0_seq3, comp36292_c0_seq1, comp31550_c3_seq1, comp26776_c0_seq2, comp31550_c3_seq3, comp26776_c0_seq1, comp31550_c3_seq2, comp31550_c3_seq5, comp31550_c3_seq12, comp31550_c3_seq13, comp33611_c0_seq38, comp29121_c1_seq7, comp25295_c0_seq1, comp33611_c0_seq7, comp32296_c2_seq49, comp25879_c0_seq2, comp26385_c0_s…	map00620
Pyruvate metabolism	275	synthase	ec:2.3.3.9	1	comp22283_c0_seq1	map00620
Pyruvate metabolism	275	synthase	ec:2.3.3.13	2	comp30747_c0_seq1, comp30747_c0_seq2	map00620
Pyruvate metabolism	275	acetylphosphatase	ec:3.6.1.7	1	comp17238_c0_seq1	map00620
Pyruvate metabolism	275	hydratase	ec:4.2.1.2	11	comp32417_c2_seq15, comp32417_c2_seq3, comp32417_c2_seq13, comp32417_c2_seq25, comp32417_c2_seq9, comp32417_c2_seq8, comp32417_c2_seq20, comp32417_c2_seq6, comp32417_c2_seq30, comp35271_c0_seq30, comp32417_c2_seq17	map00620
Pyruvate metabolism	275	decarboxylase	ec:4.1.1.3	12	comp23914_c0_seq2, comp36039_c0_seq1, comp29916_c0_seq8, comp25910_c0_seq6, comp34320_c0_seq60, comp16030_c0_seq1, comp30053_c0_seq6, comp16030_c1_seq1, comp23809_c0_seq2, comp34320_c0_seq12, comp30053_c0_seq3, comp30053_c0_seq2	map00620
Pyruvate metabolism	275	acetyltransferase	ec:2.3.1.12	12	comp31475_c1_seq31, comp35565_c1_seq27, comp35565_c1_seq38, comp35565_c1_seq24, comp35565_c1_seq34, comp35565_c1_seq22, comp35565_c1_seq20, comp35565_c1_seq1, comp27913_c0_seq4, comp31092_c0_seq1, comp31475_c1_seq25, comp35565_c1_seq19	map00620
Pyruvate metabolism	275	hydrolase	ec:3.1.2.6	7	comp25856_c0_seq2, comp21620_c0_seq1, comp25856_c0_seq1, comp21620_c0_seq3, comp24748_c0_seq2, comp24748_c0_seq3, comp24748_c0_seq4	map00620
Pyruvate metabolism	275	dehydrogenase (cytochrome)	ec:1.1.2.4	3	comp28453_c0_seq6, comp30940_c0_seq1, comp28453_c0_seq1	map00620
Pyruvate metabolism	275	reductase (NADP+)	ec:1.1.1.79	7	comp27111_c0_seq6, comp31583_c0_seq5, comp31583_c0_seq4, comp31583_c0_seq3, comp34955_c0_seq9, comp10876_c0_seq1, comp31583_c0_seq9	map00620
Pyruvate metabolism	275	phosphate dikinase	ec:2.7.9.1	1	comp29885_c0_seq1	map00620
Pyruvate metabolism	275	dehydrogenase (NADP+)	ec:1.1.1.82	1	comp28354_c0_seq1	map00620
Pyruvate metabolism	275	dehydrogenase	ec:1.1.1.37	17	comp23013_c0_seq1, comp26866_c1_seq1, comp30150_c0_seq3, comp23013_c0_seq2, comp35436_c0_seq13, comp35436_c0_seq6, comp22345_c0_seq1, comp30517_c0_seq1, comp33253_c0_seq2, comp19654_c0_seq1, comp35436_c0_seq4, comp19654_c0_seq2, comp33253_c0_seq8, comp33253_c0_seq7, comp33253_c0_seq4, comp33253_c0_seq6, comp33253_c0_seq5	map00620
Pyruvate metabolism	275	dehydrogenase (decarboxylating)	ec:1.1.1.39	21	comp23914_c0_seq2, comp36039_c0_seq1, comp31980_c0_seq13, comp16030_c0_seq1, comp31980_c0_seq12, comp29916_c0_seq1, comp31980_c0_seq2, comp31980_c0_seq3, comp31980_c0_seq1, comp16030_c1_seq1, comp23809_c0_seq2, comp29916_c0_seq8, comp25910_c0_seq6, comp29916_c0_seq5, comp34320_c0_seq60, comp29916_c0_seq4, comp30053_c0_seq6, comp30053_c0_seq4, comp34320_c0_seq12, comp30053_c0_seq3, comp30053_c0_se…	map00620
Pyruvate metabolism	275	dehydrogenase (oxaloacetate-decarboxylating)	ec:1.1.1.38	21	comp23914_c0_seq2, comp36039_c0_seq1, comp31980_c0_seq13, comp16030_c0_seq1, comp31980_c0_seq12, comp29916_c0_seq1, comp31980_c0_seq2, comp31980_c0_seq3, comp31980_c0_seq1, comp16030_c1_seq1, comp23809_c0_seq2, comp29916_c0_seq8, comp25910_c0_seq6, comp29916_c0_seq5, comp34320_c0_seq60, comp29916_c0_seq4, comp30053_c0_seq6, comp30053_c0_seq4, comp34320_c0_seq12, comp30053_c0_seq3, comp30053_c0_se…	map00620
Pyruvate metabolism	275	dehydrogenase (oxaloacetate-decarboxylating) (NADP+)	ec:1.1.1.40	12	comp23914_c0_seq2, comp36039_c0_seq1, comp29916_c0_seq8, comp25910_c0_seq6, comp34320_c0_seq60, comp16030_c0_seq1, comp30053_c0_seq6, comp16030_c1_seq1, comp23809_c0_seq2, comp34320_c0_seq12, comp30053_c0_seq3, comp30053_c0_seq2	map00620
Pyruvate metabolism	275	dehydrogenase	ec:1.1.1.27	1	comp20530_c0_seq2	map00620
Pyruvate metabolism	275	dehydrogenase (acetyl-transferring)	ec:1.2.4.1	15	comp22171_c0_seq1, comp18675_c1_seq2, comp18675_c1_seq1, comp32101_c0_seq4, comp32101_c0_seq2, comp32101_c0_seq1, comp18675_c1_seq3, comp24376_c0_seq1, comp30719_c3_seq5, comp30719_c3_seq11, comp18675_c0_seq1, comp26165_c0_seq2, comp26165_c0_seq11, comp26165_c0_seq8, comp28217_c0_seq1	map00620
Glycerophospholipid metabolism	260	phosphodiesterase	ec:3.1.4.46	12	comp28220_c0_seq1, comp36637_c0_seq1, comp28220_c0_seq3, comp32352_c2_seq43, comp33569_c0_seq1, comp34558_c0_seq1, comp23055_c0_seq1, comp32352_c2_seq2, comp34558_c0_seq11, comp21063_c0_seq1, comp29775_c0_seq20, comp33569_c0_seq8	map00564
Glycerophospholipid metabolism	260	kinase (ATP)	ec:2.7.1.107	18	comp27083_c0_seq9, comp29652_c0_seq2, comp30852_c0_seq3, comp29652_c0_seq5, comp29652_c0_seq4, comp30852_c0_seq9, comp27083_c0_seq8, comp25450_c0_seq1, comp25450_c0_seq2, comp26042_c0_seq2, comp27083_c0_seq10, comp30852_c0_seq1, comp35216_c1_seq25, comp30852_c0_seq2, comp34071_c0_seq1, comp34059_c0_seq10, comp26042_c1_seq1, comp24613_c0_seq2	map00564
Glycerophospholipid metabolism	260	kinase	ec:2.7.1.82	6	comp22173_c0_seq10, comp33574_c0_seq1, comp22173_c0_seq7, comp22173_c0_seq6, comp22173_c0_seq4, comp30463_c0_seq17	map00564
Glycerophospholipid metabolism	260	kinase	ec:2.7.1.32	8	comp30463_c0_seq18, comp32327_c0_seq8, comp34991_c0_seq12, comp30463_c0_seq17, comp30463_c0_seq25, comp32327_c0_seq4, comp32327_c0_seq2, comp32327_c0_seq3	map00564
Glycerophospholipid metabolism	260	decarboxylase	ec:4.1.1.65	12	comp24933_c0_seq7, comp24933_c0_seq4, comp24933_c0_seq18, comp31291_c0_seq19, comp24933_c0_seq16, comp24933_c0_seq14, comp32058_c0_seq2, comp32058_c0_seq1, comp32058_c0_seq16, comp31291_c0_seq1, comp32058_c0_seq6, comp24964_c0_seq2	map00564
Glycerophospholipid metabolism	260	cholinephosphotransferase	ec:2.7.8.2	4	comp27631_c1_seq2, comp30622_c2_seq1, comp27631_c1_seq4, comp18617_c0_seq1	map00564
Glycerophospholipid metabolism	260	3-phosphatidyltransferase	ec:2.7.8.5	3	comp31817_c3_seq7, comp31817_c3_seq18, comp31817_c3_seq2	map00564
Glycerophospholipid metabolism	260	O-phosphatidyltransferase	ec:2.7.8.8	6	comp32292_c0_seq4, comp32292_c0_seq20, comp32292_c0_seq3, comp32292_c0_seq2, comp17996_c0_seq1, comp32292_c0_seq14	map00564
Glycerophospholipid metabolism	260	A2	ec:3.1.1.4	17	comp32177_c0_seq24, comp27049_c0_seq8, comp28292_c0_seq6, comp32177_c0_seq2, comp34403_c0_seq4, comp32230_c0_seq6, comp34403_c0_seq3, comp23003_c0_seq1, comp7159_c0_seq1, comp32230_c0_seq24, comp27049_c0_seq16, comp27049_c0_seq17, comp32230_c0_seq31, comp32850_c0_seq13, comp16949_c0_seq1, comp32850_c0_seq17, comp32850_c0_seq16	map00564
Glycerophospholipid metabolism	260	lecithinase B	ec:3.1.1.5	13	comp9226_c1_seq1, comp28730_c0_seq2, comp22471_c0_seq1, comp35638_c1_seq7, comp22471_c0_seq2, comp24386_c0_seq2, comp25550_c0_seq1, comp24386_c0_seq1, comp35638_c1_seq27, comp24386_c0_seq4, comp35638_c1_seq23, comp21201_c0_seq1, comp35638_c1_seq20	map00564
Glycerophospholipid metabolism	260	phosphatase	ec:3.1.3.4	18	comp30334_c0_seq9, comp34003_c0_seq5, comp34570_c0_seq33, comp30334_c0_seq18, comp34003_c0_seq4, comp34003_c0_seq1, comp34003_c0_seq2, comp30334_c0_seq11, comp26552_c1_seq7, comp33804_c0_seq4, comp33804_c0_seq3, comp22981_c0_seq6, comp22981_c0_seq5, comp25610_c0_seq5, comp9976_c0_seq1, comp22981_c0_seq2, comp25610_c0_seq1, comp25610_c0_seq4	map00564
Glycerophospholipid metabolism	260	N-methyltransferase	ec:2.1.1.71	1	comp17534_c0_seq1	map00564
Glycerophospholipid metabolism	260	dehydrogenase (NAD+)	ec:1.1.1.8	7	comp32030_c0_seq40, comp32030_c0_seq56, comp29167_c0_seq5, comp29167_c0_seq4, comp6978_c0_seq2, comp29167_c0_seq9, comp20948_c0_seq1	map00564
Glycerophospholipid metabolism	260	cytidylyltransferase	ec:2.7.7.41	12	comp34190_c1_seq21, comp32277_c0_seq5, comp34190_c1_seq30, comp34799_c0_seq38, comp32473_c0_seq2, comp32473_c0_seq3, comp32473_c0_seq4, comp22688_c0_seq2, comp22962_c0_seq2, comp32473_c0_seq7, comp34621_c0_seq2, comp34190_c1_seq27	map00564
Glycerophospholipid metabolism	260	cytidylyltransferase	ec:2.7.7.14	1	comp25366_c0_seq6	map00564
Glycerophospholipid metabolism	260	cytidylyltransferase	ec:2.7.7.15	4	comp29506_c0_seq1, comp29506_c0_seq3, comp29506_c0_seq8, comp29506_c0_seq9	map00564
Glycerophospholipid metabolism	260	dehydrogenase	ec:1.1.5.3	1	comp29292_c0_seq9	map00564
Glycerophospholipid metabolism	260	phosphatase	ec:3.1.3.75	4	comp25955_c0_seq1, comp19610_c0_seq1, comp19610_c0_seq3, comp35927_c0_seq1	map00564
Glycerophospholipid metabolism	260	1-O-acyltransferase	ec:2.3.1.15	16	comp31618_c0_seq1, comp15646_c0_seq2, comp31818_c0_seq7, comp31618_c0_seq2, comp27835_c0_seq3, comp31818_c0_seq18, comp27835_c0_seq2, comp31818_c0_seq1, comp15809_c2_seq1, comp33439_c0_seq1, comp23134_c0_seq1, comp33439_c0_seq24, comp33439_c0_seq35, comp33439_c0_seq26, comp33439_c0_seq28, comp33439_c0_seq27	map00564
Glycerophospholipid metabolism	260	O-acyltransferase	ec:2.3.1.23	3	comp28239_c0_seq4, comp28239_c0_seq1, comp28239_c0_seq2	map00564
Glycerophospholipid metabolism	260	A1	ec:3.1.1.32	14	comp17477_c0_seq1, comp32865_c0_seq5, comp26483_c2_seq10, comp32865_c0_seq26, comp32865_c0_seq22, comp32865_c0_seq17, comp10160_c0_seq1, comp26483_c2_seq9, comp26483_c2_seq8, comp24562_c0_seq1, comp26483_c2_seq3, comp26372_c0_seq1, comp32013_c0_seq1, comp32013_c0_seq2	map00564
Glycerophospholipid metabolism	260	O-acyltransferase	ec:2.3.1.51	10	comp15467_c0_seq1, comp27651_c1_seq11, comp27651_c1_seq9, comp26404_c0_seq3, comp27651_c1_seq1, comp26404_c0_seq1, comp27651_c1_seq3, comp35375_c0_seq1, comp27651_c1_seq13, comp35375_c0_seq2	map00564
Glycerophospholipid metabolism	260	O-acyltransferase	ec:2.3.1.43	21	comp33107_c0_seq6, comp33107_c0_seq15, comp30549_c1_seq1, comp33867_c1_seq1, comp7280_c0_seq2, comp34371_c0_seq3, comp30549_c0_seq1, comp34371_c0_seq4, comp30549_c0_seq3, comp30549_c0_seq4, comp33867_c0_seq56, comp26907_c0_seq1, comp30549_c0_seq7, comp30549_c0_seq8, comp30549_c0_seq9, comp30549_c0_seq10, comp32978_c0_seq15, comp32978_c0_seq16, comp26907_c0_seq4, comp26907_c0_seq3, comp33867_c0_se…	map00564
Glycerophospholipid metabolism	260	N-methyltransferase	ec:2.1.1.103	11	comp28721_c0_seq37, comp28721_c0_seq36, comp28721_c0_seq47, comp28721_c0_seq23, comp28721_c0_seq33, comp28721_c0_seq32, comp28721_c0_seq54, comp28721_c0_seq5, comp28721_c0_seq52, comp28721_c0_seq51, comp28721_c0_seq50	map00564
Glycerophospholipid metabolism	260	3-phosphatidyltransferase	ec:2.7.8.11	1	comp28176_c0_seq27	map00564
Glycerophospholipid metabolism	260	dehydrogenase [NAD(P)+]	ec:1.1.1.94	7	comp32030_c0_seq40, comp32030_c0_seq56, comp29167_c0_seq5, comp29167_c0_seq4, comp6978_c0_seq2, comp29167_c0_seq9, comp20948_c0_seq1	map00564
Glycerophospholipid metabolism	260	oxidase	ec:1.1.3.21	1	comp29292_c0_seq9	map00564
Glycerophospholipid metabolism	260	C	ec:3.1.4.3	2	comp32479_c0_seq5, comp30186_c0_seq1	map00564
Glycerophospholipid metabolism	260	phosphodiesterase	ec:3.1.4.2	2	comp34558_c0_seq1, comp34558_c0_seq11	map00564
Glycerophospholipid metabolism	260	D	ec:3.1.4.4	36	comp35728_c0_seq13, comp21197_c0_seq2, comp27674_c0_seq3, comp21915_c0_seq2, comp27674_c0_seq2, comp21915_c0_seq1, comp27674_c0_seq1, comp21197_c0_seq3, comp7441_c0_seq1, comp32736_c0_seq57, comp32736_c0_seq12, comp29969_c0_seq4, comp18706_c0_seq1, comp35728_c0_seq3, comp7750_c0_seq1, comp22501_c0_seq1, comp27674_c1_seq1, comp27674_c1_seq2, comp32736_c0_seq6, comp32736_c0_seq5, comp32736_c0_seq48…	map00564
Amino sugar and nucleotide sugar metabolism	247	transaminase (isomerizing)	ec:2.6.1.16	2	comp33162_c0_seq2, comp33162_c0_seq1	map00520
Amino sugar and nucleotide sugar metabolism	247	decarboxylase	ec:4.1.1.35	20	comp28823_c0_seq1, comp30538_c2_seq9, comp35133_c0_seq3, comp35133_c0_seq5, comp30538_c2_seq5, comp35133_c0_seq4, comp30538_c2_seq6, comp26935_c0_seq9, comp30538_c2_seq7, comp35133_c0_seq6, comp35133_c0_seq9, comp30538_c2_seq2, comp26935_c0_seq2, comp26935_c0_seq3, comp26935_c0_seq12, comp25377_c0_seq7, comp26935_c0_seq1, comp26935_c0_seq10, comp23208_c0_seq1, comp25377_c0_seq2	map00520
Amino sugar and nucleotide sugar metabolism	247	fucokinase (phosphorylating)	ec:2.7.1.52	4	comp28196_c0_seq2, comp28196_c0_seq1, comp28196_c0_seq4, comp28196_c0_seq3	map00520
Amino sugar and nucleotide sugar metabolism	247	galacturonokinase (phosphorylating) D-galacturonic acid kinase	ec:2.7.1.44	7	comp32119_c0_seq6, comp28071_c0_seq13, comp32119_c0_seq7, comp28071_c0_seq6, comp32119_c0_seq1, comp28071_c0_seq4, comp32119_c0_seq4	map00520
Amino sugar and nucleotide sugar metabolism	247	L-arabinokinase (phosphorylating)	ec:2.7.1.46	5	comp28071_c0_seq13, comp27858_c0_seq4, comp28071_c0_seq6, comp28071_c0_seq4, comp27858_c0_seq1	map00520
Amino sugar and nucleotide sugar metabolism	247	glucuronokinase (phosphorylating)	ec:2.7.1.43	3	comp28071_c0_seq13, comp28071_c0_seq6, comp28071_c0_seq4	map00520
Amino sugar and nucleotide sugar metabolism	247	4,6-dehydratase	ec:4.2.1.76	5	comp30541_c0_seq2, comp10274_c0_seq1, comp27144_c1_seq2, comp30541_c0_seq1, comp27144_c0_seq1	map00520
Amino sugar and nucleotide sugar metabolism	247	isomerase	ec:5.3.1.9	9	comp32977_c0_seq9, comp33094_c0_seq4, comp33094_c0_seq5, comp33094_c0_seq3, comp32977_c0_seq4, comp32977_c0_seq14, comp32977_c0_seq15, comp32977_c0_seq12, comp32977_c0_seq7	map00520
Amino sugar and nucleotide sugar metabolism	247	mutase	ec:5.4.99.30	10	comp28157_c0_seq7, comp28157_c0_seq10, comp15516_c0_seq1, comp28157_c0_seq18, comp28157_c0_seq1, comp10934_c0_seq1, comp28157_c0_seq2, comp28157_c0_seq3, comp28157_c0_seq15, comp28157_c0_seq5	map00520
Amino sugar and nucleotide sugar metabolism	247	hexosaminidase	ec:3.2.1.52	3	comp28809_c0_seq2, comp17618_c0_seq1, comp30060_c0_seq2	map00520
Amino sugar and nucleotide sugar metabolism	247	end alpha-L-arabinofuranosidase	ec:3.2.1.55	7	comp34790_c0_seq2, comp29941_c0_seq9, comp32763_c1_seq3, comp29941_c0_seq8, comp32763_c1_seq4, comp32194_c0_seq1, comp32194_c0_seq2	map00520
Amino sugar and nucleotide sugar metabolism	247	uridylyltransferase	ec:2.7.7.44	1	comp31130_c0_seq2	map00520
Amino sugar and nucleotide sugar metabolism	247	synthase	ec:3.13.1.1	2	comp33019_c0_seq2, comp33019_c0_seq1	map00520
Amino sugar and nucleotide sugar metabolism	247	guanylyltransferase	ec:2.7.7.30	4	comp28196_c0_seq2, comp28196_c0_seq1, comp28196_c0_seq4, comp28196_c0_seq3	map00520
Amino sugar and nucleotide sugar metabolism	247	adenylyltransferase	ec:2.7.7.27	4	comp28483_c0_seq3, comp26119_c1_seq1, comp29764_c0_seq1, comp30697_c0_seq14	map00520
Amino sugar and nucleotide sugar metabolism	247	guanylyltransferase (GDP)	ec:2.7.7.22	1	comp25072_c0_seq1	map00520
Amino sugar and nucleotide sugar metabolism	247	diphosphorylase	ec:2.7.7.23	3	comp33653_c0_seq38, comp33653_c0_seq13, comp33653_c0_seq31	map00520
Amino sugar and nucleotide sugar metabolism	247	guanylyltransferase	ec:2.7.7.13	6	comp35676_c0_seq12, comp35676_c0_seq14, comp25072_c0_seq1, comp35676_c0_seq17, comp23384_c0_seq1, comp35676_c0_seq21	map00520
Amino sugar and nucleotide sugar metabolism	247	uridylyltransferase	ec:2.7.7.10	2	comp24136_c0_seq1, comp31130_c0_seq2	map00520
Amino sugar and nucleotide sugar metabolism	247	uridylyltransferase	ec:2.7.7.12	1	comp24136_c0_seq1	map00520
Amino sugar and nucleotide sugar metabolism	247	N-acetyltransferase	ec:2.3.1.4	4	comp27869_c0_seq2, comp27869_c0_seq1, comp27869_c0_seq4, comp27869_c0_seq5	map00520
Amino sugar and nucleotide sugar metabolism	247	4-alpha-galacturonosyltransferase	ec:2.4.1.43	34	comp23007_c0_seq1, comp33550_c1_seq6, comp33550_c1_seq4, comp33006_c0_seq1, comp22634_c0_seq1, comp23383_c1_seq1, comp32299_c0_seq6, comp33406_c0_seq2, comp23283_c0_seq1, comp33550_c1_seq2, comp33406_c0_seq22, comp20703_c0_seq1, comp29547_c0_seq1, comp32299_c0_seq8, comp33006_c1_seq1, comp17055_c0_seq1, comp28127_c0_seq9, comp17377_c0_seq1, comp32299_c0_seq19, comp32299_c0_seq29, comp14452_c0_seq…	map00520
Amino sugar and nucleotide sugar metabolism	247	1,4-beta-xylosidase	ec:3.2.1.37	6	comp35477_c0_seq12, comp32763_c1_seq3, comp32763_c1_seq4, comp35477_c0_seq21, comp33099_c0_seq1, comp35477_c0_seq50	map00520
Amino sugar and nucleotide sugar metabolism	247	3,5-epimerase	ec:5.1.3.18	1	comp29010_c0_seq1	map00520
Amino sugar and nucleotide sugar metabolism	247	5'-epimerase	ec:5.1.3.12	4	comp24042_c1_seq1, comp24042_c2_seq1, comp21756_c0_seq1, comp24042_c0_seq1	map00520
Amino sugar and nucleotide sugar metabolism	247	chitodextrinase	ec:3.2.1.14	14	comp28258_c0_seq1, comp28917_c0_seq4, comp28258_c0_seq2, comp30169_c0_seq11, comp25665_c0_seq1, comp36201_c0_seq1, comp28026_c0_seq4, comp17700_c0_seq1, comp28026_c0_seq1, comp28026_c0_seq2, comp7527_c0_seq1, comp17449_c0_seq1, comp17700_c0_seq2, comp23475_c0_seq1	map00520
Amino sugar and nucleotide sugar metabolism	247	glucokinase (phosphorylating)	ec:2.7.1.2	9	comp34855_c1_seq5, comp26806_c0_seq1, comp28071_c0_seq13, comp27804_c1_seq1, comp34488_c0_seq34, comp28071_c0_seq6, comp28071_c0_seq4, comp27804_c0_seq1, comp34488_c0_seq97	map00520
Amino sugar and nucleotide sugar metabolism	247	hexokinase type IV glucokinase	ec:2.7.1.1	2	comp31622_c0_seq2, comp34855_c1_seq4	map00520
Amino sugar and nucleotide sugar metabolism	247	galactokinase (phosphorylating)	ec:2.7.1.6	18	comp25683_c0_seq1, comp32119_c0_seq6, comp32119_c0_seq7, comp27858_c0_seq4, comp32119_c0_seq1, comp35712_c0_seq18, comp28196_c0_seq2, comp27858_c0_seq1, comp28196_c0_seq1, comp32119_c0_seq4, comp35712_c0_seq3, comp35712_c0_seq11, comp28071_c0_seq13, comp35712_c0_seq9, comp28071_c0_seq6, comp28071_c0_seq4, comp28196_c0_seq4, comp28196_c0_seq3	map00520
Amino sugar and nucleotide sugar metabolism	247	fructokinase (phosphorylating)	ec:2.7.1.4	14	comp34488_c0_seq34, comp27804_c0_seq1, comp20371_c0_seq1, comp20371_c0_seq3, comp18772_c0_seq2, comp28421_c0_seq1, comp34488_c0_seq97, comp18772_c0_seq3, comp18772_c0_seq1, comp34855_c1_seq5, comp27804_c1_seq1, comp25064_c0_seq3, comp25064_c0_seq1, comp25064_c0_seq5	map00520
Amino sugar and nucleotide sugar metabolism	247	4-epimerase	ec:5.1.3.2	26	comp31410_c0_seq2, comp30264_c0_seq13, comp23026_c0_seq1, comp31410_c0_seq6, comp31410_c0_seq18, comp32842_c0_seq14, comp31410_c0_seq7, comp31410_c0_seq17, comp32842_c0_seq13, comp31410_c0_seq14, comp32842_c0_seq6, comp30264_c0_seq24, comp25796_c0_seq1, comp30264_c0_seq25, comp32842_c0_seq9, comp30264_c0_seq20, comp30264_c1_seq2, comp25796_c0_seq6, comp25796_c0_seq7, comp31410_c0_seq21, comp31410…	map00520
Amino sugar and nucleotide sugar metabolism	247	4-epimerase	ec:5.1.3.5	19	comp32842_c0_seq6, comp31410_c0_seq2, comp30264_c0_seq23, comp30264_c0_seq13, comp30264_c0_seq24, comp30264_c0_seq25, comp32842_c0_seq9, comp30264_c0_seq20, comp30264_c1_seq2, comp31410_c0_seq21, comp31410_c0_seq23, comp31410_c0_seq6, comp31410_c0_seq18, comp32842_c0_seq14, comp31410_c0_seq7, comp32842_c0_seq13, comp32842_c0_seq22, comp31410_c0_seq14, comp32842_c0_seq20	map00520
Amino sugar and nucleotide sugar metabolism	247	4-epimerase	ec:5.1.3.6	8	comp30089_c2_seq17, comp19482_c0_seq2, comp24042_c2_seq1, comp19482_c0_seq1, comp25840_c1_seq2, comp25840_c1_seq4, comp21756_c0_seq1, comp25840_c0_seq1	map00520
Amino sugar and nucleotide sugar metabolism	247	uridylyltransferase	ec:2.7.7.9	7	comp29323_c1_seq17, comp29323_c1_seq7, comp29323_c1_seq14, comp29323_c1_seq20, comp31130_c0_seq2, comp29323_c1_seq10, comp29323_c1_seq21	map00520
Amino sugar and nucleotide sugar metabolism	247	synthase	ec:1.1.1.271	3	comp35056_c0_seq14, comp35056_c0_seq3, comp35056_c0_seq23	map00520
Amino sugar and nucleotide sugar metabolism	247	4,6-dehydratase	ec:4.2.1.47	1	comp28159_c0_seq1	map00520
Amino sugar and nucleotide sugar metabolism	247	reductase	ec:1.6.2.2	6	comp20971_c0_seq1, comp20971_c0_seq5, comp20971_c0_seq6, comp35138_c0_seq2, comp26039_c0_seq1, comp36027_c0_seq1	map00520
Amino sugar and nucleotide sugar metabolism	247	(alpha-D-glucose-1,6-bisphosphate-dependent)	ec:5.4.2.2	9	comp29755_c0_seq7, comp31949_c0_seq1, comp31949_c0_seq2, comp30250_c0_seq2, comp31136_c0_seq1, comp30250_c0_seq6, comp30250_c0_seq5, comp30250_c0_seq3, comp31949_c0_seq3	map00520
Amino sugar and nucleotide sugar metabolism	247	mutase	ec:5.4.2.3	12	comp29755_c0_seq7, comp31558_c0_seq8, comp31558_c0_seq5, comp30250_c0_seq2, comp31558_c0_seq3, comp31558_c0_seq4, comp31558_c0_seq1, comp31558_c0_seq2, comp30250_c0_seq6, comp30250_c0_seq5, comp30250_c0_seq3, comp24610_c0_seq1	map00520
Amino sugar and nucleotide sugar metabolism	247	mannose phosphomutase	ec:5.4.2.8	8	comp29755_c0_seq7, comp31558_c0_seq8, comp31558_c0_seq5, comp31558_c0_seq3, comp31558_c0_seq4, comp31558_c0_seq1, comp31558_c0_seq2, comp24610_c0_seq1	map00520
Amino sugar and nucleotide sugar metabolism	247	6-dehydrogenase	ec:1.1.1.22	13	comp34041_c0_seq11, comp26115_c0_seq1, comp34041_c0_seq2, comp34041_c0_seq1, comp26115_c0_seq4, comp34041_c0_seq6, comp20800_c0_seq1, comp34041_c0_seq4, comp34041_c0_seq3, comp26689_c0_seq1, comp26689_c0_seq3, comp26689_c0_seq2, comp20800_c1_seq1	map00520
Galactose metabolism	247	phosphohexokinase	ec:2.7.1.11	24	comp34666_c0_seq6, comp34675_c0_seq26, comp34675_c0_seq8, comp34675_c0_seq24, comp34675_c0_seq10, comp34675_c0_seq31, comp31882_c0_seq2, comp31842_c0_seq1, comp35353_c0_seq27, comp31842_c0_seq3, comp35353_c0_seq13, comp35353_c0_seq22, comp31842_c0_seq6, comp25360_c0_seq2, comp32272_c0_seq1, comp21734_c0_seq1, comp25360_c0_seq1, comp34675_c0_seq7, comp24347_c0_seq2, comp32272_c0_seq5, comp17517_c0…	map00052
Galactose metabolism	247	uridylyltransferase	ec:2.7.7.10	2	comp24136_c0_seq1, comp31130_c0_seq2	map00052
Galactose metabolism	247	uridylyltransferase	ec:2.7.7.12	1	comp24136_c0_seq1	map00052
Galactose metabolism	247	galactosyltransferase	ec:2.4.1.82	9	comp32596_c0_seq11, comp32596_c0_seq12, comp32596_c0_seq23, comp32596_c0_seq9, comp32596_c0_seq26, comp33698_c0_seq2, comp32596_c0_seq4, comp32596_c0_seq10, comp33698_c0_seq1	map00052
Galactose metabolism	247	galactosyltransferase	ec:2.4.1.67	9	comp32596_c0_seq22, comp32596_c0_seq24, comp32596_c0_seq8, comp32596_c0_seq27, comp32596_c0_seq18, comp33698_c0_seq2, comp32596_c0_seq7, comp32596_c0_seq21, comp33698_c0_seq1	map00052
Galactose metabolism	247	maltase	ec:3.2.1.20	20	comp34246_c0_seq2, comp35051_c0_seq27, comp25576_c0_seq1, comp34246_c0_seq4, comp14804_c1_seq1, comp34921_c0_seq1, comp33385_c1_seq2, comp35627_c1_seq22, comp34138_c0_seq15, comp35627_c1_seq57, comp32763_c1_seq3, comp35627_c1_seq15, comp32763_c1_seq4, comp33385_c0_seq3, comp35627_c1_seq47, comp33385_c0_seq1, comp34246_c0_seq8, comp35627_c1_seq29, comp33385_c1_seq4, comp14804_c0_seq1	map00052
Galactose metabolism	247	invertase	ec:3.2.1.26	34	comp24580_c0_seq1, comp26450_c0_seq2, comp34966_c0_seq26, comp29767_c1_seq1, comp31611_c0_seq7, comp29767_c1_seq2, comp31611_c0_seq8, comp32849_c0_seq1, comp31611_c0_seq3, comp31611_c0_seq4, comp29767_c1_seq8, comp27092_c0_seq2, comp35385_c0_seq19, comp27092_c0_seq1, comp35385_c0_seq17, comp35385_c0_seq16, comp34966_c0_seq4, comp34552_c0_seq14, comp31611_c0_seq2, comp34552_c0_seq16, comp31611_c0_…	map00052
Galactose metabolism	247	melibiase	ec:3.2.1.22	19	comp32596_c0_seq11, comp32596_c0_seq22, comp32596_c0_seq12, comp32596_c0_seq23, comp24670_c2_seq4, comp32596_c0_seq24, comp24670_c2_seq2, comp32596_c0_seq26, comp30431_c0_seq1, comp32596_c0_seq17, comp32596_c0_seq4, comp22542_c0_seq2, comp30431_c0_seq14, comp32596_c0_seq10, comp30090_c0_seq1, comp30090_c0_seq2, comp32596_c0_seq9, comp26858_c0_seq1, comp30431_c0_seq9	map00052
Galactose metabolism	247	lactase (ambiguous)	ec:3.2.1.23	47	comp35756_c0_seq22, comp28900_c0_seq1, comp35756_c0_seq24, comp33207_c0_seq2, comp32108_c0_seq10, comp32108_c0_seq11, comp26922_c0_seq1, comp33628_c0_seq1, comp33628_c0_seq2, comp33628_c0_seq11, comp34868_c0_seq3, comp33628_c0_seq5, comp33628_c0_seq6, comp34868_c0_seq8, comp33207_c0_seq1, comp33628_c0_seq4, comp33628_c0_seq7, comp33628_c0_seq8, comp33691_c0_seq14, comp35096_c0_seq2, comp35096_c0_…	map00052
Galactose metabolism	247	glucokinase (phosphorylating)	ec:2.7.1.2	9	comp34855_c1_seq5, comp26806_c0_seq1, comp28071_c0_seq13, comp27804_c1_seq1, comp34488_c0_seq34, comp28071_c0_seq6, comp28071_c0_seq4, comp27804_c0_seq1, comp34488_c0_seq97	map00052
Galactose metabolism	247	hexokinase type IV glucokinase	ec:2.7.1.1	2	comp31622_c0_seq2, comp34855_c1_seq4	map00052
Galactose metabolism	247	galactokinase (phosphorylating)	ec:2.7.1.6	18	comp25683_c0_seq1, comp32119_c0_seq6, comp32119_c0_seq7, comp27858_c0_seq4, comp32119_c0_seq1, comp35712_c0_seq18, comp28196_c0_seq2, comp27858_c0_seq1, comp28196_c0_seq1, comp32119_c0_seq4, comp35712_c0_seq3, comp35712_c0_seq11, comp28071_c0_seq13, comp35712_c0_seq9, comp28071_c0_seq6, comp28071_c0_seq4, comp28196_c0_seq4, comp28196_c0_seq3	map00052
Galactose metabolism	247	3-alpha-galactosyltransferase	ec:2.4.1.123	1	comp10179_c0_seq1	map00052
Galactose metabolism	247	1-epimerase	ec:5.1.3.3	21	comp30484_c0_seq2, comp30638_c0_seq3, comp30484_c0_seq1, comp33867_c0_seq41, comp30484_c0_seq4, comp25814_c1_seq1, comp25814_c0_seq12, comp29296_c0_seq6, comp30638_c0_seq8, comp29296_c0_seq3, comp30484_c0_seq22, comp30484_c0_seq23, comp29108_c0_seq3, comp29108_c0_seq2, comp18813_c0_seq1, comp33867_c0_seq34, comp28779_c0_seq1, comp33867_c0_seq33, comp29655_c0_seq1, comp25814_c0_seq2, comp30484_c0_…	map00052
Galactose metabolism	247	4-epimerase	ec:5.1.3.2	26	comp31410_c0_seq2, comp30264_c0_seq13, comp23026_c0_seq1, comp31410_c0_seq6, comp31410_c0_seq18, comp32842_c0_seq14, comp31410_c0_seq7, comp31410_c0_seq17, comp32842_c0_seq13, comp31410_c0_seq14, comp32842_c0_seq6, comp30264_c0_seq24, comp25796_c0_seq1, comp30264_c0_seq25, comp32842_c0_seq9, comp30264_c0_seq20, comp30264_c1_seq2, comp25796_c0_seq6, comp25796_c0_seq7, comp31410_c0_seq21, comp31410…	map00052
Galactose metabolism	247	uridylyltransferase	ec:2.7.7.9	7	comp29323_c1_seq17, comp29323_c1_seq7, comp29323_c1_seq14, comp29323_c1_seq20, comp31130_c0_seq2, comp29323_c1_seq10, comp29323_c1_seq21	map00052
Galactose metabolism	247	1-dehydrogenase	ec:1.1.1.48	1	comp26205_c0_seq2	map00052
Galactose metabolism	247	(alpha-D-glucose-1,6-bisphosphate-dependent)	ec:5.4.2.2	9	comp29755_c0_seq7, comp31949_c0_seq1, comp31949_c0_seq2, comp30250_c0_seq2, comp31136_c0_seq1, comp30250_c0_seq6, comp30250_c0_seq5, comp30250_c0_seq3, comp31949_c0_seq3	map00052
Galactose metabolism	247	reductase	ec:1.1.1.21	4	comp15502_c0_seq1, comp27764_c0_seq6, comp26475_c0_seq1, comp32624_c0_seq3	map00052
Glycerolipid metabolism	241	kinase (ATP)	ec:2.7.1.107	18	comp27083_c0_seq9, comp29652_c0_seq2, comp30852_c0_seq3, comp29652_c0_seq5, comp29652_c0_seq4, comp30852_c0_seq9, comp27083_c0_seq8, comp25450_c0_seq1, comp25450_c0_seq2, comp26042_c0_seq2, comp27083_c0_seq10, comp30852_c0_seq1, comp35216_c1_seq25, comp30852_c0_seq2, comp34071_c0_seq1, comp34059_c0_seq10, comp26042_c1_seq1, comp24613_c0_seq2	map00561
Glycerolipid metabolism	241	kinase	ec:2.7.1.30	1	comp29700_c0_seq1	map00561
Glycerolipid metabolism	241	3-kinase	ec:2.7.1.31	1	comp25946_c0_seq2	map00561
Glycerolipid metabolism	241	kinase	ec:2.7.1.29	7	comp32010_c1_seq9, comp31373_c1_seq17, comp31373_c1_seq5, comp32010_c1_seq17, comp32010_c1_seq7, comp32010_c1_seq13, comp32010_c1_seq21	map00561
Glycerolipid metabolism	241	synthase	ec:2.4.1.241	2	comp26213_c0_seq1, comp31223_c0_seq1	map00561
Glycerolipid metabolism	241	acyltransferase	ec:2.3.1.158	17	comp30549_c1_seq1, comp33867_c1_seq1, comp7280_c0_seq2, comp30549_c0_seq1, comp30549_c0_seq3, comp30549_c0_seq4, comp33867_c0_seq56, comp26907_c0_seq1, comp30549_c0_seq7, comp30549_c0_seq8, comp30549_c0_seq9, comp30549_c0_seq10, comp32978_c0_seq15, comp32978_c0_seq16, comp26907_c0_seq4, comp26907_c0_seq3, comp33867_c0_seq46	map00561
Glycerolipid metabolism	241	lipase	ec:3.1.1.3	50	comp33152_c0_seq11, comp33596_c0_seq12, comp33596_c0_seq10, comp20689_c0_seq1, comp28169_c0_seq3, comp29977_c0_seq10, comp34203_c0_seq32, comp35336_c0_seq3, comp31035_c0_seq1, comp35336_c0_seq4, comp33573_c0_seq9, comp28161_c0_seq1, comp32013_c0_seq1, comp32013_c0_seq2, comp29977_c0_seq1, comp25720_c0_seq1, comp29977_c0_seq7, comp29977_c0_seq8, comp29977_c0_seq5, comp22464_c0_seq2, comp26142_c0_s…	map00561
Glycerolipid metabolism	241	phosphatase	ec:3.1.3.4	18	comp30334_c0_seq9, comp34003_c0_seq5, comp34570_c0_seq33, comp30334_c0_seq18, comp34003_c0_seq4, comp34003_c0_seq1, comp34003_c0_seq2, comp30334_c0_seq11, comp26552_c1_seq7, comp33804_c0_seq4, comp33804_c0_seq3, comp22981_c0_seq6, comp22981_c0_seq5, comp25610_c0_seq5, comp9976_c0_seq1, comp22981_c0_seq2, comp25610_c0_seq1, comp25610_c0_seq4	map00561
Glycerolipid metabolism	241	dehydrogenase (NADP+)	ec:1.1.1.2	3	comp32215_c1_seq15, comp24834_c0_seq2, comp24834_c0_seq3	map00561
Glycerolipid metabolism	241	synthase	ec:3.13.1.1	2	comp33019_c0_seq2, comp33019_c0_seq1	map00561
Glycerolipid metabolism	241	dehydrogenase (NAD+)	ec:1.2.1.3	42	comp24270_c0_seq18, comp32096_c1_seq19, comp32940_c0_seq3, comp32096_c1_seq1, comp32096_c1_seq17, comp32940_c0_seq1, comp32096_c1_seq18, comp32940_c0_seq2, comp24270_c0_seq10, comp24270_c0_seq32, comp24270_c0_seq12, comp24270_c0_seq11, comp24270_c0_seq38, comp24270_c0_seq37, comp26196_c0_seq5, comp29898_c0_seq1, comp29898_c0_seq2, comp24270_c0_seq1, comp26196_c0_seq4, comp26196_c0_seq1, comp26196…	map00561
Glycerolipid metabolism	241	melibiase	ec:3.2.1.22	19	comp32596_c0_seq11, comp32596_c0_seq22, comp32596_c0_seq12, comp32596_c0_seq23, comp24670_c2_seq4, comp32596_c0_seq24, comp24670_c2_seq2, comp32596_c0_seq26, comp30431_c0_seq1, comp32596_c0_seq17, comp32596_c0_seq4, comp22542_c0_seq2, comp30431_c0_seq14, comp32596_c0_seq10, comp30090_c0_seq1, comp30090_c0_seq2, comp32596_c0_seq9, comp26858_c0_seq1, comp30431_c0_seq9	map00561
Glycerolipid metabolism	241	synthase	ec:2.4.1.46	1	comp25606_c0_seq4	map00561
Glycerolipid metabolism	241	1-O-acyltransferase	ec:2.3.1.15	16	comp31618_c0_seq1, comp15646_c0_seq2, comp31818_c0_seq7, comp31618_c0_seq2, comp27835_c0_seq3, comp31818_c0_seq18, comp27835_c0_seq2, comp31818_c0_seq1, comp15809_c2_seq1, comp33439_c0_seq1, comp23134_c0_seq1, comp33439_c0_seq24, comp33439_c0_seq35, comp33439_c0_seq26, comp33439_c0_seq28, comp33439_c0_seq27	map00561
Glycerolipid metabolism	241	lipase	ec:3.1.1.23	4	comp30346_c1_seq2, comp30346_c1_seq1, comp27592_c0_seq1, comp16761_c0_seq1	map00561
Glycerolipid metabolism	241	galactolipid lipase	ec:3.1.1.26	12	comp34403_c0_seq5, comp24562_c0_seq1, comp27049_c0_seq16, comp27049_c0_seq17, comp26372_c0_seq1, comp27518_c0_seq1, comp27049_c0_seq8, comp32013_c0_seq1, comp34403_c0_seq2, comp34403_c0_seq4, comp32013_c0_seq2, comp34403_c0_seq3	map00561
Glycerolipid metabolism	241	O-acyltransferase	ec:2.3.1.20	12	comp32617_c0_seq21, comp29308_c0_seq1, comp32617_c0_seq45, comp26836_c0_seq1, comp32617_c0_seq33, comp26927_c0_seq5, comp32617_c0_seq6, comp26927_c0_seq3, comp29308_c0_seq12, comp26836_c0_seq7, comp32617_c0_seq35, comp26836_c0_seq4	map00561
Glycerolipid metabolism	241	O-acyltransferase	ec:2.3.1.22	7	comp22471_c0_seq1, comp22471_c0_seq2, comp9226_c1_seq1, comp24386_c0_seq2, comp24386_c0_seq1, comp24386_c0_seq4, comp21201_c0_seq1	map00561
Glycerolipid metabolism	241	O-acyltransferase	ec:2.3.1.51	10	comp15467_c0_seq1, comp27651_c1_seq11, comp27651_c1_seq9, comp26404_c0_seq3, comp27651_c1_seq1, comp26404_c0_seq1, comp27651_c1_seq3, comp35375_c0_seq1, comp27651_c1_seq13, comp35375_c0_seq2	map00561
Glycerolipid metabolism	241	galactosyltransferase	ec:2.4.1.184	1	comp26213_c0_seq1	map00561
Glycerolipid metabolism	241	reductase	ec:1.1.1.21	4	comp15502_c0_seq1, comp27764_c0_seq6, comp26475_c0_seq1, comp32624_c0_seq3	map00561
T cell receptor signaling pathway	233	protein-tyrosine kinase	ec:2.7.10.2	126	comp30048_c0_seq12, comp36571_c0_seq1, comp31231_c1_seq11, comp8136_c0_seq1, comp31437_c0_seq12, comp31437_c0_seq13, comp35715_c0_seq8, comp29913_c0_seq8, comp28715_c0_seq3, comp25118_c0_seq1, comp28715_c0_seq1, comp27875_c0_seq33, comp16708_c0_seq1, comp31048_c0_seq2, comp29913_c0_seq5, comp28968_c2_seq6, comp29669_c0_seq1, comp29913_c0_seq3, comp35634_c0_seq24, comp29913_c0_seq2, comp26941_c0_s…	map04660
T cell receptor signaling pathway	233	phosphatase	ec:3.1.3.16	107	comp29087_c0_seq3, comp34031_c0_seq1, comp35364_c0_seq4, comp34031_c0_seq8, comp29241_c0_seq6, comp34095_c0_seq5, comp29241_c0_seq3, comp34799_c0_seq23, comp34095_c0_seq1, comp34095_c0_seq2, comp30008_c0_seq1, comp34095_c0_seq3, comp35529_c0_seq8, comp29883_c0_seq2, comp26395_c0_seq2, comp31824_c0_seq75, comp20854_c0_seq8, comp20854_c0_seq9, comp27374_c1_seq1, comp33060_c0_seq8, comp31913_c1_seq4…	map04660
Cysteine and methionine metabolism	222	decarboxylase	ec:4.1.1.50	5	comp27449_c1_seq1, comp31447_c0_seq10, comp31447_c0_seq11, comp31447_c0_seq17, comp27534_c0_seq1	map00270
Cysteine and methionine metabolism	222	kinase	ec:2.7.1.100	9	comp33467_c1_seq5, comp34862_c0_seq1, comp34862_c0_seq17, comp29894_c0_seq15, comp29894_c0_seq48, comp29894_c0_seq17, comp34862_c0_seq8, comp34862_c0_seq10, comp29894_c0_seq42	map00270
Cysteine and methionine metabolism	222	oxidase	ec:1.4.3.2	1	comp27532_c0_seq4	map00270
Cysteine and methionine metabolism	222	transaminase	ec:2.6.1.57	37	comp33541_c0_seq9, comp31519_c0_seq3, comp31519_c0_seq2, comp29348_c0_seq6, comp26954_c0_seq2, comp26954_c0_seq1, comp29348_c0_seq4, comp28992_c0_seq4, comp22543_c0_seq3, comp28992_c0_seq3, comp27901_c0_seq4, comp33541_c0_seq10, comp22543_c0_seq2, comp28992_c0_seq1, comp33508_c0_seq1, comp33541_c0_seq6, comp24192_c0_seq2, comp26885_c0_seq2, comp32994_c0_seq4, comp24192_c0_seq6, comp32994_c0_seq3,…	map00270
Cysteine and methionine metabolism	222	kinase	ec:2.7.2.4	15	comp31778_c0_seq4, comp25530_c0_seq1, comp31778_c0_seq3, comp31778_c0_seq2, comp25530_c0_seq3, comp31778_c0_seq1, comp31778_c0_seq8, comp31778_c0_seq7, comp31778_c0_seq6, comp31778_c0_seq5, comp31778_c0_seq9, comp31778_c0_seq10, comp35284_c0_seq2, comp35284_c0_seq4, comp35284_c0_seq3	map00270
Cysteine and methionine metabolism	222	synthase	ec:2.5.1.16	14	comp28243_c0_seq1, comp28243_c0_seq3, comp28243_c0_seq12, comp28243_c0_seq2, comp28243_c0_seq6, comp28243_c0_seq9, comp21636_c0_seq1, comp25472_c0_seq1, comp25916_c0_seq2, comp25916_c0_seq1, comp24046_c1_seq1, comp10175_c0_seq1, comp24046_c0_seq1, comp26834_c0_seq1	map00270
Cysteine and methionine metabolism	222	synthase	ec:2.5.1.22	12	comp28243_c0_seq1, comp28243_c0_seq3, comp28243_c0_seq12, comp28243_c0_seq2, comp22400_c0_seq1, comp24046_c1_seq1, comp10175_c0_seq1, comp28243_c0_seq6, comp24046_c0_seq1, comp28243_c0_seq9, comp35239_c0_seq24, comp35239_c0_seq31	map00270
Cysteine and methionine metabolism	222	dehydrogenase	ec:1.2.1.11	2	comp17471_c0_seq2, comp17471_c0_seq1	map00270
Cysteine and methionine metabolism	222	adenosyltransferase	ec:2.5.1.6	14	comp28030_c0_seq5, comp28030_c0_seq4, comp33414_c0_seq11, comp17118_c0_seq1, comp17118_c0_seq2, comp33414_c0_seq17, comp33414_c0_seq6, comp19692_c0_seq1, comp14678_c0_seq1, comp28030_c0_seq1, comp6987_c0_seq1, comp19692_c1_seq1, comp28030_c0_seq3, comp28030_c0_seq2	map00270
Cysteine and methionine metabolism	222	dehydrogenase	ec:1.1.1.3	4	comp35284_c0_seq2, comp35284_c0_seq4, comp32021_c0_seq3, comp35284_c0_seq3	map00270
Cysteine and methionine metabolism	222	S-methyltransferase	ec:2.1.1.10	4	comp21338_c2_seq1, comp21338_c2_seq3, comp35983_c0_seq1, comp21338_c2_seq2	map00270
Cysteine and methionine metabolism	222	synthase	ec:2.1.1.13	2	comp34689_c0_seq21, comp34689_c0_seq2	map00270
Cysteine and methionine metabolism	222	S-methyltransferase	ec:2.1.1.14	15	comp34802_c0_seq5, comp20871_c0_seq1, comp34340_c0_seq2, comp24241_c0_seq1, comp34340_c0_seq1, comp34689_c0_seq12, comp34340_c0_seq4, comp34802_c0_seq43, comp34340_c0_seq3, comp34689_c0_seq21, comp34802_c0_seq27, comp34802_c0_seq36, comp34689_c0_seq2, comp34340_c0_seq5, comp34340_c0_seq7	map00270
Cysteine and methionine metabolism	222	transaminase	ec:2.6.1.5	34	comp33541_c0_seq9, comp31519_c0_seq3, comp31519_c0_seq2, comp29348_c0_seq6, comp26954_c0_seq2, comp26954_c0_seq1, comp29348_c0_seq4, comp28992_c0_seq4, comp22543_c0_seq3, comp28992_c0_seq3, comp27901_c0_seq4, comp33541_c0_seq10, comp22543_c0_seq2, comp28992_c0_seq1, comp33508_c0_seq1, comp33541_c0_seq6, comp26885_c0_seq2, comp32994_c0_seq4, comp32994_c0_seq3, comp32994_c0_seq2, comp29430_c0_seq1,…	map00270
Cysteine and methionine metabolism	222	S-adenosylhomocysteine synthase	ec:3.3.1.1	9	comp30461_c0_seq3, comp30461_c0_seq4, comp13863_c1_seq1, comp30461_c0_seq1, comp30461_c0_seq2, comp30461_c0_seq5, comp30461_c0_seq6, comp18832_c0_seq1, comp7752_c0_seq1	map00270
Cysteine and methionine metabolism	222	transaminase	ec:2.6.1.1	37	comp33541_c0_seq9, comp31519_c0_seq3, comp31519_c0_seq2, comp29348_c0_seq6, comp26954_c0_seq2, comp26954_c0_seq1, comp29348_c0_seq4, comp28992_c0_seq4, comp22543_c0_seq3, comp28992_c0_seq3, comp27901_c0_seq4, comp33541_c0_seq10, comp22543_c0_seq2, comp28992_c0_seq1, comp33508_c0_seq1, comp33541_c0_seq6, comp24192_c0_seq2, comp26885_c0_seq2, comp32994_c0_seq4, comp24192_c0_seq6, comp32994_c0_seq3,…	map00270
Cysteine and methionine metabolism	222	(cytosine-5-)-methyltransferase	ec:2.1.1.37	8	comp34070_c1_seq1, comp33638_c0_seq15, comp28676_c0_seq1, comp33638_c0_seq19, comp34070_c0_seq2, comp26243_c0_seq1, comp34070_c0_seq1, comp33638_c0_seq40	map00270
Cysteine and methionine metabolism	222	ammonia-lyase	ec:4.3.1.17	1	comp23172_c0_seq2	map00270
Cysteine and methionine metabolism	222	beta-lyase	ec:4.4.1.8	2	comp30464_c0_seq21, comp30464_c0_seq32	map00270
Cysteine and methionine metabolism	222	gamma-lyase	ec:4.4.1.1	2	comp30464_c0_seq21, comp30464_c0_seq32	map00270
Cysteine and methionine metabolism	222	synthase	ec:3.1.3.77	6	comp23329_c1_seq2, comp23329_c0_seq1, comp23329_c1_seq3, comp33550_c1_seq11, comp23329_c1_seq4, comp33550_c1_seq3	map00270
Cysteine and methionine metabolism	222	desulfhydrase	ec:4.4.1.15	1	comp31463_c0_seq1	map00270
Cysteine and methionine metabolism	222	synthase	ec:4.4.1.14	8	comp24192_c0_seq6, comp24686_c1_seq1, comp24192_c0_seq5, comp17513_c0_seq1, comp22192_c0_seq1, comp24192_c0_seq2, comp33607_c2_seq28, comp36426_c0_seq1	map00270
Cysteine and methionine metabolism	222	gamma-lyase	ec:4.4.1.11	2	comp22496_c0_seq2, comp22496_c0_seq1	map00270
Cysteine and methionine metabolism	222	sulfurtransferase	ec:2.8.1.2	6	comp29828_c0_seq6, comp29828_c0_seq14, comp29828_c0_seq4, comp29828_c0_seq11, comp29828_c0_seq2, comp29828_c0_seq3	map00270
Cysteine and methionine metabolism	222	dioxygenase [iron(II)-requiring]	ec:1.13.11.54	2	comp28052_c0_seq1, comp26600_c0_seq1	map00270
Cysteine and methionine metabolism	222	O-acetyltransferase	ec:2.3.1.30	11	comp36359_c0_seq1, comp27154_c0_seq10, comp31986_c0_seq24, comp17222_c0_seq2, comp17222_c0_seq1, comp32417_c0_seq1, comp27154_c0_seq3, comp27154_c0_seq4, comp25987_c0_seq1, comp32417_c1_seq1, comp27154_c0_seq6	map00270
Cysteine and methionine metabolism	222	nucleosidase	ec:3.2.2.16	2	comp24963_c0_seq3, comp24963_c0_seq2	map00270
Cysteine and methionine metabolism	222	gamma-synthase	ec:2.5.1.48	4	comp22496_c0_seq2, comp29999_c0_seq1, comp29999_c0_seq2, comp22496_c0_seq1	map00270
Cysteine and methionine metabolism	222	synthase	ec:2.5.1.47	19	comp31498_c0_seq11, comp33578_c0_seq2, comp31498_c0_seq20, comp31498_c0_seq21, comp32212_c0_seq9, comp31498_c0_seq29, comp32212_c0_seq15, comp31498_c0_seq16, comp31498_c0_seq27, comp35659_c0_seq75, comp31498_c0_seq24, comp32212_c0_seq24, comp16133_c0_seq1, comp32212_c0_seq12, comp32212_c0_seq2, comp33578_c0_seq11, comp31498_c0_seq2, comp31498_c0_seq1, comp33578_c0_seq16	map00270
Cysteine and methionine metabolism	222	1-phosphate dehydratase	ec:4.2.1.109	4	comp23329_c1_seq2, comp23329_c0_seq1, comp23329_c1_seq3, comp23329_c1_seq4	map00270
Cysteine and methionine metabolism	222	nucleosidase	ec:3.2.2.9	1	comp24963_c0_seq2	map00270
Cysteine and methionine metabolism	222	dehydrogenase	ec:1.1.1.37	17	comp23013_c0_seq1, comp26866_c1_seq1, comp30150_c0_seq3, comp23013_c0_seq2, comp35436_c0_seq13, comp35436_c0_seq6, comp22345_c0_seq1, comp30517_c0_seq1, comp33253_c0_seq2, comp19654_c0_seq1, comp35436_c0_seq4, comp19654_c0_seq2, comp33253_c0_seq8, comp33253_c0_seq7, comp33253_c0_seq4, comp33253_c0_seq6, comp33253_c0_seq5	map00270
Cysteine and methionine metabolism	222	oxidase	ec:1.14.17.4	5	comp23307_c0_seq1, comp23307_c0_seq3, comp28345_c0_seq1, comp18959_c0_seq2, comp18959_c0_seq1	map00270
Cysteine and methionine metabolism	222	dehydrogenase	ec:1.1.1.27	1	comp20530_c0_seq2	map00270
Cysteine and methionine metabolism	222	isomerase	ec:5.3.1.23	3	comp25067_c0_seq3, comp25067_c0_seq2, comp25067_c0_seq1	map00270
Glutathione metabolism	211	(ATP-hydrolysing)	ec:3.5.2.9	1	comp34919_c0_seq2	map00480
Glutathione metabolism	211	synthase	ec:2.5.1.16	14	comp28243_c0_seq1, comp28243_c0_seq3, comp28243_c0_seq12, comp28243_c0_seq2, comp28243_c0_seq6, comp28243_c0_seq9, comp21636_c0_seq1, comp25472_c0_seq1, comp25916_c0_seq2, comp25916_c0_seq1, comp24046_c1_seq1, comp10175_c0_seq1, comp24046_c0_seq1, comp26834_c0_seq1	map00480
Glutathione metabolism	211	transferase	ec:2.5.1.18	54	comp29834_c0_seq3, comp29834_c0_seq4, comp31004_c0_seq38, comp29834_c0_seq5, comp27311_c0_seq3, comp31004_c0_seq80, comp31550_c3_seq1, comp31550_c3_seq3, comp31550_c3_seq2, comp31550_c3_seq5, comp31550_c3_seq12, comp31550_c3_seq13, comp16544_c1_seq2, comp29718_c0_seq1, comp29718_c0_seq2, comp32560_c0_seq32, comp31004_c0_seq85, comp32296_c2_seq49, comp25879_c0_seq2, comp29718_c0_seq4, comp8643_c0_…	map00480
Glutathione metabolism	211	synthase	ec:2.5.1.22	12	comp28243_c0_seq1, comp28243_c0_seq3, comp28243_c0_seq12, comp28243_c0_seq2, comp22400_c0_seq1, comp24046_c1_seq1, comp10175_c0_seq1, comp28243_c0_seq6, comp24046_c0_seq1, comp28243_c0_seq9, comp35239_c0_seq24, comp35239_c0_seq31	map00480
Glutathione metabolism	211	reductase	ec:1.8.1.7	4	comp29742_c0_seq25, comp35560_c0_seq20, comp31824_c0_seq75, comp25466_c0_seq3	map00480
Glutathione metabolism	211	peroxidase	ec:1.11.1.9	23	comp31004_c0_seq29, comp16544_c1_seq2, comp31004_c0_seq16, comp31004_c0_seq38, comp29110_c1_seq2, comp31004_c0_seq26, comp29110_c1_seq1, comp31004_c0_seq58, comp30358_c0_seq5, comp18134_c1_seq1, comp31004_c0_seq55, comp16544_c0_seq1, comp20886_c0_seq2, comp31004_c0_seq53, comp20886_c0_seq1, comp31004_c0_seq85, comp30358_c0_seq6, comp31004_c0_seq80, comp25132_c0_seq1, comp33437_c1_seq2, comp25132_…	map00480
Glutathione metabolism	211	reductase	ec:1.17.4.1	8	comp34715_c0_seq3, comp34715_c0_seq2, comp31495_c0_seq16, comp14669_c0_seq2, comp25635_c0_seq1, comp8679_c0_seq1, comp34715_c1_seq1, comp22456_c0_seq1	map00480
Glutathione metabolism	211	synthase	ec:6.3.2.3	4	comp35102_c0_seq12, comp35102_c0_seq28, comp35102_c0_seq6, comp35102_c0_seq9	map00480
Glutathione metabolism	211	ligase	ec:6.3.2.2	21	comp33603_c1_seq1, comp34701_c0_seq81, comp34701_c0_seq60, comp34701_c0_seq71, comp34701_c0_seq61, comp34701_c0_seq27, comp33603_c1_seq16, comp33603_c1_seq17, comp33603_c1_seq9, comp34701_c0_seq41, comp33603_c1_seq7, comp33603_c1_seq14, comp34701_c0_seq64, comp34701_c0_seq75, comp33603_c1_seq5, comp34701_c0_seq66, comp33603_c1_seq6, comp34701_c0_seq23, comp33603_c1_seq10, comp34701_c0_seq13, comp…	map00480
Glutathione metabolism	211	dehydrogenase (ascorbate)	ec:1.8.5.1	8	comp29834_c0_seq3, comp29834_c0_seq4, comp29718_c0_seq4, comp29834_c0_seq5, comp29718_c0_seq1, comp29718_c0_seq2, comp29718_c0_seq3, comp29834_c0_seq10	map00480
Glutathione metabolism	211	dehydrogenase (NADP+-dependent, decarboxylating)	ec:1.1.1.44	22	comp23709_c0_seq1, comp33604_c1_seq4, comp33604_c1_seq14, comp30820_c0_seq3, comp33604_c1_seq3, comp35364_c0_seq4, comp33604_c1_seq8, comp33604_c1_seq10, comp35560_c0_seq20, comp27759_c0_seq1, comp33604_c1_seq11, comp32101_c0_seq4, comp32101_c0_seq2, comp33604_c0_seq1, comp24868_c0_seq1, comp31934_c0_seq1, comp24343_c0_seq2, comp10876_c0_seq1, comp24343_c0_seq1, comp24868_c1_seq3, comp24868_c1_se…	map00480
Glutathione metabolism	211	dehydrogenase (NADP+)	ec:1.1.1.42	13	comp32118_c0_seq28, comp32118_c0_seq18, comp32118_c0_seq29, comp30421_c0_seq2, comp16476_c0_seq1, comp32118_c0_seq35, comp32118_c0_seq33, comp23200_c0_seq1, comp32118_c0_seq30, comp35324_c0_seq25, comp26798_c0_seq1, comp32118_c0_seq6, comp16908_c0_seq1	map00480
Glutathione metabolism	211	glutamyl transpeptidase	ec:2.3.2.2	3	comp30848_c0_seq10, comp34360_c0_seq1, comp30848_c1_seq2	map00480
Glutathione metabolism	211	dehydrogenase (NADP+)	ec:1.1.1.49	14	comp23770_c0_seq3, comp34154_c0_seq54, comp34154_c0_seq31, comp34154_c0_seq53, comp34154_c0_seq12, comp34154_c0_seq6, comp34154_c0_seq11, comp34154_c0_seq55, comp34154_c0_seq25, comp27514_c0_seq1, comp34154_c0_seq13, comp34154_c0_seq26, comp34154_c0_seq48, comp34154_c0_seq39	map00480
Glutathione metabolism	211	peroxidase	ec:1.11.1.11	24	comp30394_c0_seq23, comp31740_c0_seq8, comp30394_c0_seq6, comp27783_c0_seq6, comp31741_c0_seq6, comp27783_c0_seq8, comp31741_c0_seq5, comp27783_c0_seq1, comp31740_c0_seq47, comp31740_c0_seq48, comp31740_c0_seq49, comp31740_c0_seq39, comp23484_c0_seq4, comp23484_c1_seq1, comp27783_c0_seq11, comp31740_c0_seq1, comp31741_c0_seq4, comp31740_c0_seq51, comp31741_c0_seq2, comp23484_c0_seq2, comp31740_c0…	map00480
Glutathione metabolism	211	glutathione peroxidase	ec:1.11.1.12	4	comp30358_c0_seq5, comp20886_c0_seq2, comp20886_c0_seq1, comp30358_c0_seq6	map00480
Glutathione metabolism	211	thioredoxin peroxidase	ec:1.11.1.15	15	comp35116_c0_seq31, comp36175_c0_seq1, comp27082_c0_seq7, comp35116_c0_seq27, comp33252_c0_seq16, comp33252_c0_seq49, comp22732_c0_seq1, comp33252_c0_seq28, comp33252_c0_seq23, comp33252_c0_seq25, comp33252_c0_seq47, comp33252_c0_seq69, comp25649_c0_seq1, comp25649_c0_seq2, comp33252_c0_seq50	map00480
Phenylpropanoid biosynthesis	204	dehydrogenase	ec:1.2.1.68	2	comp30359_c0_seq1, comp30359_c0_seq3	map00940
Phenylpropanoid biosynthesis	204	dehydrogenase	ec:1.1.1.195	11	comp21891_c0_seq2, comp23419_c0_seq1, comp35295_c0_seq58, comp21891_c0_seq4, comp35295_c0_seq45, comp35295_c0_seq56, comp30147_c0_seq1, comp30147_c0_seq2, comp35295_c0_seq54, comp35295_c0_seq66, comp26138_c0_seq1	map00940
Phenylpropanoid biosynthesis	204	reductase	ec:1.2.1.44	12	comp30693_c1_seq14, comp34543_c0_seq5, comp20511_c0_seq3, comp24246_c0_seq4, comp34543_c0_seq12, comp34543_c0_seq18, comp34543_c0_seq2, comp23023_c0_seq2, comp23023_c0_seq1, comp34543_c0_seq20, comp20511_c0_seq4, comp34543_c0_seq21	map00940
Phenylpropanoid biosynthesis	204	O-hydroxycinnamoyltransferase	ec:2.3.1.133	4	comp25888_c0_seq2, comp20223_c0_seq1, comp20223_c0_seq2, comp25888_c0_seq1	map00940
Phenylpropanoid biosynthesis	204	ligase	ec:6.2.1.12	12	comp32342_c0_seq4, comp22499_c0_seq1, comp32342_c0_seq3, comp32342_c0_seq2, comp34678_c0_seq5, comp32716_c0_seq3, comp32716_c0_seq2, comp32716_c0_seq9, comp33621_c0_seq1, comp32716_c0_seq8, comp32716_c0_seq6, comp33660_c0_seq4	map00940
Phenylpropanoid biosynthesis	204	O-methyltransferase	ec:2.1.1.68	8	comp32533_c1_seq10, comp32533_c1_seq6, comp32533_c1_seq9, comp32533_c1_seq2, comp32533_c1_seq3, comp32533_c1_seq5, comp21775_c0_seq1, comp21775_c0_seq2	map00940
Phenylpropanoid biosynthesis	204	ammonia-lyase	ec:4.3.1.24	7	comp32904_c0_seq7, comp32904_c0_seq8, comp32904_c0_seq6, comp20978_c0_seq1, comp32904_c0_seq9, comp32904_c0_seq11, comp32904_c0_seq13	map00940
Phenylpropanoid biosynthesis	204	ammonia-lyase	ec:4.3.1.25	7	comp32904_c0_seq7, comp32904_c0_seq8, comp32904_c0_seq6, comp20978_c0_seq1, comp32904_c0_seq9, comp32904_c0_seq11, comp32904_c0_seq13	map00940
Phenylpropanoid biosynthesis	204	gentiobiase	ec:3.2.1.21	35	comp21396_c0_seq1, comp32006_c0_seq22, comp34456_c0_seq48, comp9665_c0_seq1, comp31731_c0_seq1, comp33099_c0_seq3, comp29879_c0_seq18, comp32194_c0_seq1, comp33099_c0_seq1, comp32194_c0_seq3, comp32194_c0_seq2, comp29879_c0_seq12, comp31186_c0_seq1, comp34280_c1_seq47, comp26120_c0_seq1, comp26120_c0_seq3, comp27129_c0_seq1, comp34280_c1_seq27, comp32194_c1_seq1, comp26120_c0_seq4, comp30448_c2_s…	map00940
Phenylpropanoid biosynthesis	204	3'-monooxygenase	ec:1.14.13.36	1	comp34882_c0_seq10	map00940
Phenylpropanoid biosynthesis	204	O-sinapoyltransferase	ec:2.3.1.92	1	comp32510_c0_seq15	map00940
Phenylpropanoid biosynthesis	204	O-hydroxycinnamoyltransferase	ec:2.3.1.99	5	comp26622_c0_seq1, comp31926_c0_seq35, comp28825_c0_seq1, comp26137_c0_seq2, comp28825_c0_seq2	map00940
Phenylpropanoid biosynthesis	204	lactoperoxidase	ec:1.11.1.7	83	comp7918_c0_seq1, comp16282_c0_seq1, comp36175_c0_seq1, comp27082_c0_seq7, comp23843_c0_seq2, comp23843_c0_seq1, comp35116_c0_seq27, comp17309_c0_seq1, comp26462_c1_seq1, comp23158_c0_seq1, comp35474_c0_seq28, comp35474_c0_seq26, comp24448_c0_seq1, comp24448_c0_seq2, comp25122_c0_seq4, comp28281_c0_seq4, comp35116_c0_seq31, comp24879_c0_seq2, comp31954_c0_seq14, comp16900_c0_seq4, comp24026_c0_se…	map00940
Phenylpropanoid biosynthesis	204	4-monooxygenase	ec:1.14.13.11	5	comp31221_c0_seq1, comp31221_c0_seq2, comp35647_c2_seq11, comp35647_c2_seq9, comp35647_c2_seq8	map00940
Phenylpropanoid biosynthesis	204	glucosyltransferase	ec:2.4.1.128	4	comp32390_c0_seq2, comp32390_c0_seq10, comp32390_c0_seq8, comp32390_c0_seq13	map00940
Phenylpropanoid biosynthesis	204	O-methyltransferase	ec:2.1.1.104	13	comp9886_c0_seq2, comp9886_c0_seq3, comp32357_c0_seq7, comp7942_c0_seq1, comp32357_c0_seq5, comp32357_c0_seq6, comp32357_c0_seq9, comp32357_c0_seq1, comp27849_c0_seq4, comp32357_c0_seq2, comp32357_c0_seq13, comp32357_c0_seq12, comp32357_c0_seq11	map00940
Phenylpropanoid biosynthesis	204	O-methyltransferase	ec:2.1.1.146	1	comp28599_c0_seq1	map00940
Pentose and glucuronate interconversions	203	lyase	ec:4.2.2.2	27	comp25061_c0_seq4, comp31887_c0_seq2, comp25061_c0_seq3, comp16970_c0_seq2, comp31887_c0_seq5, comp23263_c1_seq1, comp31887_c0_seq1, comp7927_c0_seq1, comp14615_c0_seq1, comp30874_c0_seq2, comp35913_c0_seq1, comp23440_c0_seq1, comp30133_c0_seq1, comp18587_c0_seq1, comp31204_c0_seq2, comp31204_c0_seq1, comp31204_c0_seq9, comp31204_c0_seq10, comp31204_c0_seq8, comp31204_c0_seq6, comp31204_c0_seq4, …	map00040
Pentose and glucuronate interconversions	203	glucuronokinase (phosphorylating)	ec:2.7.1.43	3	comp28071_c0_seq13, comp28071_c0_seq6, comp28071_c0_seq4	map00040
Pentose and glucuronate interconversions	203	xylulokinase (phosphorylating)	ec:2.7.1.17	3	comp27831_c0_seq5, comp27831_c0_seq17, comp27831_c0_seq11	map00040
Pentose and glucuronate interconversions	203	1,4-alpha-galacturonidase	ec:3.2.1.67	14	comp25073_c0_seq1, comp32418_c0_seq9, comp34469_c0_seq6, comp32691_c0_seq23, comp34469_c0_seq8, comp34469_c0_seq1, comp32691_c0_seq6, comp32691_c0_seq5, comp32691_c0_seq15, comp18631_c0_seq2, comp34469_c0_seq4, comp18631_c0_seq1, comp22045_c0_seq3, comp25073_c0_seq3	map00040
Pentose and glucuronate interconversions	203	isomerase	ec:5.3.1.5	2	comp31464_c0_seq2, comp31464_c0_seq1	map00040
Pentose and glucuronate interconversions	203	dehydrogenase (NADP+)	ec:1.1.1.2	3	comp32215_c1_seq15, comp24834_c0_seq2, comp24834_c0_seq3	map00040
Pentose and glucuronate interconversions	203	uridylyltransferase	ec:2.7.7.44	1	comp31130_c0_seq2	map00040
Pentose and glucuronate interconversions	203	dehydrogenase (NAD+)	ec:1.2.1.3	42	comp24270_c0_seq18, comp32096_c1_seq19, comp32940_c0_seq3, comp32096_c1_seq1, comp32096_c1_seq17, comp32940_c0_seq1, comp32096_c1_seq18, comp32940_c0_seq2, comp24270_c0_seq10, comp24270_c0_seq32, comp24270_c0_seq12, comp24270_c0_seq11, comp24270_c0_seq38, comp24270_c0_seq37, comp26196_c0_seq5, comp29898_c0_seq1, comp29898_c0_seq2, comp24270_c0_seq1, comp26196_c0_seq4, comp26196_c0_seq1, comp26196…	map00040
Pentose and glucuronate interconversions	203	beta-glucuronide glucuronohydrolase glucuronidase	ec:3.2.1.31	2	comp34451_c0_seq2, comp33980_c0_seq12	map00040
Pentose and glucuronate interconversions	203	1-naphthol glucuronyltransferase	ec:2.4.1.17	8	comp31417_c0_seq3, comp27309_c0_seq1, comp31695_c0_seq7, comp31417_c0_seq1, comp31695_c0_seq8, comp31695_c0_seq4, comp23418_c0_seq1, comp23418_c1_seq1	map00040
Pentose and glucuronate interconversions	203	pectin depolymerase	ec:3.2.1.15	39	comp25073_c0_seq1, comp32418_c0_seq25, comp32418_c0_seq23, comp29179_c0_seq2, comp24278_c0_seq1, comp24491_c0_seq2, comp27098_c0_seq2, comp34517_c0_seq42, comp34517_c0_seq34, comp34517_c0_seq17, comp32603_c0_seq2, comp32603_c0_seq1, comp18799_c0_seq2, comp18799_c0_seq1, comp32691_c0_seq15, comp18631_c0_seq2, comp18631_c0_seq1, comp22045_c0_seq3, comp28924_c0_seq6, comp32418_c0_seq9, comp34469_c0_…	map00040
Pentose and glucuronate interconversions	203	3-epimerase	ec:5.1.3.1	6	comp6945_c0_seq1, comp32872_c0_seq23, comp32872_c0_seq34, comp22857_c0_seq4, comp22857_c0_seq2, comp22857_c0_seq1	map00040
Pentose and glucuronate interconversions	203	uridylyltransferase	ec:2.7.7.9	7	comp29323_c1_seq17, comp29323_c1_seq7, comp29323_c1_seq14, comp29323_c1_seq20, comp31130_c0_seq2, comp29323_c1_seq10, comp29323_c1_seq21	map00040
Pentose and glucuronate interconversions	203	pectin demethoxylase	ec:3.1.1.11	41	comp13032_c1_seq1, comp21244_c0_seq1, comp20524_c0_seq2, comp31602_c0_seq23, comp32079_c0_seq43, comp35682_c0_seq2, comp16338_c1_seq1, comp32048_c0_seq56, comp28889_c0_seq2, comp28889_c0_seq3, comp21244_c1_seq1, comp18996_c0_seq2, comp16209_c0_seq1, comp35355_c0_seq26, comp18297_c0_seq1, comp31939_c0_seq4, comp30166_c0_seq8, comp30166_c0_seq24, comp16338_c0_seq1, comp30166_c0_seq23, comp31939_c0_…	map00040
Pentose and glucuronate interconversions	203	2-dehydrogenase	ec:1.1.1.14	3	comp32973_c1_seq3, comp32973_c1_seq7, comp32973_c1_seq8	map00040
Pentose and glucuronate interconversions	203	6-dehydrogenase	ec:1.1.1.22	13	comp34041_c0_seq11, comp26115_c0_seq1, comp34041_c0_seq2, comp34041_c0_seq1, comp26115_c0_seq4, comp34041_c0_seq6, comp20800_c0_seq1, comp34041_c0_seq4, comp34041_c0_seq3, comp26689_c0_seq1, comp26689_c0_seq3, comp26689_c0_seq2, comp20800_c1_seq1	map00040
Pentose and glucuronate interconversions	203	reductase	ec:1.1.1.21	4	comp15502_c0_seq1, comp27764_c0_seq6, comp26475_c0_seq1, comp32624_c0_seq3	map00040
Methane metabolism	195	carboxylase	ec:4.1.1.31	10	comp25947_c0_seq1, comp33029_c0_seq28, comp33793_c0_seq1, comp9241_c0_seq1, comp33793_c0_seq5, comp33793_c0_seq12, comp25947_c1_seq1, comp33793_c0_seq2, comp33793_c0_seq10, comp33793_c0_seq7	map00680
Methane metabolism	195	transaminase	ec:2.6.1.52	2	comp30900_c0_seq3, comp30900_c0_seq1	map00680
Methane metabolism	195	kinase	ec:2.7.1.29	7	comp32010_c1_seq9, comp31373_c1_seq17, comp31373_c1_seq5, comp32010_c1_seq17, comp32010_c1_seq7, comp32010_c1_seq13, comp32010_c1_seq21	map00680
Methane metabolism	195	phosphohexokinase	ec:2.7.1.11	24	comp34666_c0_seq6, comp34675_c0_seq26, comp34675_c0_seq8, comp34675_c0_seq24, comp34675_c0_seq10, comp34675_c0_seq31, comp31882_c0_seq2, comp31842_c0_seq1, comp35353_c0_seq27, comp31842_c0_seq3, comp35353_c0_seq13, comp35353_c0_seq22, comp31842_c0_seq6, comp25360_c0_seq2, comp32272_c0_seq1, comp21734_c0_seq1, comp25360_c0_seq1, comp34675_c0_seq7, comp24347_c0_seq2, comp32272_c0_seq5, comp17517_c0…	map00680
Methane metabolism	195	ligase	ec:6.2.1.1	24	comp31412_c0_seq5, comp22499_c0_seq1, comp31412_c0_seq6, comp10387_c0_seq1, comp31412_c0_seq9, comp31772_c1_seq1, comp31412_c0_seq8, comp33306_c0_seq2, comp33621_c0_seq1, comp32496_c0_seq3, comp32877_c0_seq1, comp33306_c0_seq5, comp33306_c0_seq6, comp31772_c0_seq1, comp34533_c0_seq8, comp11013_c0_seq1, comp32716_c0_seq3, comp28049_c0_seq1, comp33306_c0_seq1, comp32716_c0_seq8, comp32954_c0_seq2, …	map00680
Methane metabolism	195	hydrolase	ec:3.1.2.12	4	comp27185_c0_seq10, comp27185_c0_seq11, comp27185_c0_seq2, comp27185_c0_seq9	map00680
Methane metabolism	195	F420 hydrogenase	ec:1.12.98.1	4	comp32959_c1_seq2, comp32959_c1_seq6, comp32959_c2_seq4, comp32959_c2_seq3	map00680
Methane metabolism	195	phosphatase	ec:3.1.3.3	2	comp35755_c1_seq2, comp28990_c0_seq3	map00680
Methane metabolism	195	dehydrogenase	ec:1.2.1.2	2	comp27705_c0_seq2, comp27705_c0_seq1	map00680
Methane metabolism	195	hydroxymethyltransferase	ec:2.1.2.1	12	comp29297_c0_seq6, comp32224_c0_seq3, comp32224_c0_seq4, comp29904_c0_seq6, comp29297_c0_seq2, comp29297_c0_seq3, comp29297_c0_seq4, comp29297_c0_seq5, comp29904_c0_seq4, comp23596_c1_seq1, comp29904_c0_seq1, comp27118_c0_seq2	map00680
Methane metabolism	195	aldolase	ec:4.1.2.13	16	comp33604_c1_seq4, comp33604_c1_seq14, comp31633_c0_seq3, comp31633_c0_seq4, comp33604_c1_seq3, comp31633_c0_seq9, comp31870_c0_seq8, comp33604_c1_seq8, comp33604_c1_seq10, comp33604_c1_seq11, comp33604_c0_seq1, comp16966_c0_seq1, comp11216_c0_seq1, comp31633_c0_seq1, comp31633_c0_seq11, comp31870_c0_seq2	map00680
Methane metabolism	195	synthase	ec:4.4.1.19	2	comp27692_c0_seq7, comp27692_c0_seq3	map00680
Methane metabolism	195	hexose diphosphatase	ec:3.1.3.11	7	comp27465_c0_seq2, comp27465_c0_seq1, comp34255_c0_seq46, comp27465_c0_seq4, comp34255_c0_seq37, comp6969_c0_seq1, comp27465_c0_seq6	map00680
Methane metabolism	195	dehydrogenase	ec:1.1.1.284	13	comp30798_c0_seq6, comp34041_c0_seq11, comp30798_c0_seq7, comp32285_c0_seq8, comp30798_c0_seq4, comp30798_c0_seq5, comp34041_c0_seq2, comp34041_c0_seq1, comp34041_c0_seq6, comp34559_c2_seq36, comp14905_c0_seq1, comp32285_c0_seq11, comp34041_c0_seq3	map00680
Methane metabolism	195	dehydrogenase	ec:1.1.1.95	9	comp34382_c0_seq4, comp34382_c0_seq5, comp24601_c0_seq2, comp24601_c0_seq1, comp35126_c0_seq9, comp34382_c0_seq1, comp34382_c0_seq2, comp35126_c0_seq3, comp24601_c0_seq6	map00680
Methane metabolism	195	hydratase	ec:4.2.1.11	33	comp35582_c1_seq42, comp35582_c1_seq43, comp33648_c0_seq4, comp33648_c0_seq30, comp33648_c0_seq3, comp22341_c1_seq1, comp22341_c1_seq2, comp29992_c0_seq10, comp29992_c0_seq9, comp29992_c0_seq6, comp29992_c0_seq4, comp30349_c1_seq2, comp33648_c0_seq23, comp30349_c1_seq1, comp35582_c1_seq24, comp32845_c0_seq12, comp35582_c1_seq26, comp29992_c0_seq1, comp31588_c0_seq4, comp35582_c1_seq51, comp30349_…	map00680
Methane metabolism	195	dehydrogenase	ec:1.1.1.37	17	comp23013_c0_seq1, comp26866_c1_seq1, comp30150_c0_seq3, comp23013_c0_seq2, comp35436_c0_seq13, comp35436_c0_seq6, comp22345_c0_seq1, comp30517_c0_seq1, comp33253_c0_seq2, comp19654_c0_seq1, comp35436_c0_seq4, comp19654_c0_seq2, comp33253_c0_seq8, comp33253_c0_seq7, comp33253_c0_seq4, comp33253_c0_seq6, comp33253_c0_seq5	map00680
Methane metabolism	195	dehydrogenase	ec:1.1.1.29	7	comp35706_c3_seq1, comp19522_c0_seq1, comp28962_c0_seq5, comp28962_c0_seq7, comp33185_c0_seq7, comp33185_c0_seq8, comp33185_c0_seq5	map00680
Fatty acid degradation	191	epimerase	ec:5.1.2.3	18	comp15623_c0_seq1, comp34861_c0_seq51, comp34861_c0_seq50, comp34861_c0_seq83, comp34861_c0_seq94, comp34861_c0_seq31, comp30609_c0_seq5, comp34861_c0_seq74, comp30609_c0_seq4, comp34861_c0_seq91, comp30609_c0_seq2, comp34450_c0_seq1, comp34861_c0_seq26, comp34450_c0_seq5, comp34861_c0_seq27, comp34861_c0_seq32, comp34861_c0_seq78, comp34186_c0_seq27	map00071
Fatty acid degradation	191	ligase	ec:6.2.1.3	33	comp32093_c0_seq46, comp34058_c0_seq29, comp32093_c0_seq48, comp35379_c0_seq4, comp35379_c0_seq21, comp35379_c0_seq23, comp31135_c0_seq48, comp28049_c0_seq1, comp34058_c0_seq27, comp34058_c0_seq49, comp28049_c1_seq2, comp32093_c0_seq12, comp32093_c0_seq34, comp32093_c0_seq3, comp32093_c0_seq39, comp22615_c0_seq2, comp22615_c0_seq1, comp25784_c0_seq1, comp32631_c0_seq55, comp32784_c0_seq7, comp327…	map00071
Fatty acid degradation	191	hydratase	ec:4.2.1.74	4	comp34450_c0_seq4, comp34450_c0_seq1, comp34450_c0_seq7, comp34450_c0_seq5	map00071
Fatty acid degradation	191	ligase	ec:6.2.1.20	1	comp30248_c0_seq2	map00071
Fatty acid degradation	191	dehydrogenase	ec:1.1.1.1	19	comp34041_c0_seq11, comp34041_c0_seq10, comp32285_c0_seq8, comp33670_c0_seq6, comp33670_c0_seq5, comp34041_c0_seq2, comp32813_c0_seq3, comp34041_c0_seq1, comp7505_c0_seq2, comp34041_c0_seq6, comp32285_c0_seq11, comp34041_c0_seq4, comp8489_c0_seq2, comp34041_c0_seq3, comp33245_c0_seq1, comp19138_c0_seq2, comp19138_c0_seq3, comp28084_c0_seq1, comp33245_c0_seq2	map00071
Fatty acid degradation	191	monooxygenase	ec:1.14.14.1	20	comp33813_c0_seq64, comp29997_c0_seq13, comp30629_c0_seq1, comp30629_c0_seq2, comp25887_c0_seq1, comp27798_c0_seq1, comp21704_c0_seq1, comp29882_c0_seq1, comp29882_c0_seq2, comp33490_c0_seq5, comp29882_c0_seq3, comp33490_c0_seq14, comp33490_c0_seq18, comp34619_c0_seq14, comp33813_c0_seq28, comp24158_c0_seq2, comp24158_c0_seq1, comp33813_c0_seq35, comp24158_c0_seq4, comp24158_c0_seq3	map00071
Fatty acid degradation	191	isomerase	ec:5.3.3.8	17	comp15623_c0_seq1, comp34861_c0_seq51, comp34861_c0_seq50, comp34861_c0_seq83, comp34861_c0_seq94, comp34861_c0_seq31, comp34861_c0_seq74, comp34861_c0_seq91, comp34450_c0_seq1, comp34861_c0_seq26, comp22012_c0_seq1, comp34450_c0_seq5, comp34861_c0_seq27, comp34861_c0_seq32, comp24107_c0_seq1, comp34861_c0_seq78, comp17923_c0_seq1	map00071
Fatty acid degradation	191	dehydrogenase (NAD+)	ec:1.2.1.3	42	comp24270_c0_seq18, comp32096_c1_seq19, comp32940_c0_seq3, comp32096_c1_seq1, comp32096_c1_seq17, comp32940_c0_seq1, comp32096_c1_seq18, comp32940_c0_seq2, comp24270_c0_seq10, comp24270_c0_seq32, comp24270_c0_seq12, comp24270_c0_seq11, comp24270_c0_seq38, comp24270_c0_seq37, comp26196_c0_seq5, comp29898_c0_seq1, comp29898_c0_seq2, comp24270_c0_seq1, comp26196_c0_seq4, comp26196_c0_seq1, comp26196…	map00071
Fatty acid degradation	191	C-acetyltransferase	ec:2.3.1.9	7	comp35735_c0_seq6, comp34427_c0_seq33, comp35735_c0_seq15, comp28573_c0_seq4, comp35735_c0_seq22, comp16011_c0_seq1, comp28573_c0_seq2	map00071
Fatty acid degradation	191	oxidase	ec:1.3.3.6	14	comp30393_c0_seq6, comp31241_c0_seq10, comp30393_c0_seq5, comp30393_c0_seq3, comp27162_c0_seq1, comp28616_c0_seq2, comp31241_c0_seq3, comp27162_c1_seq4, comp28616_c0_seq1, comp27162_c1_seq2, comp34714_c0_seq1, comp20098_c0_seq1, comp20098_c0_seq2, comp31241_c0_seq17	map00071
Fatty acid degradation	191	C-acyltransferase	ec:2.3.1.16	6	comp35582_c1_seq42, comp28810_c0_seq1, comp30827_c0_seq6, comp30827_c0_seq3, comp28810_c0_seq3, comp35582_c1_seq58	map00071
Fatty acid degradation	191	1-monooxygenase	ec:1.14.15.3	5	comp24158_c0_seq2, comp24158_c0_seq1, comp21704_c0_seq1, comp24158_c0_seq4, comp24158_c0_seq3	map00071
Fatty acid degradation	191	hydratase	ec:4.2.1.17	41	comp15623_c0_seq1, comp34861_c0_seq51, comp34861_c0_seq50, comp34861_c0_seq94, comp34861_c0_seq31, comp34861_c0_seq74, comp27630_c0_seq5, comp34861_c0_seq91, comp25697_c0_seq1, comp31322_c0_seq7, comp25697_c0_seq3, comp27630_c0_seq2, comp27630_c0_seq3, comp34861_c0_seq32, comp34861_c0_seq78, comp34186_c0_seq27, comp32087_c1_seq8, comp32087_c1_seq30, comp32087_c1_seq52, comp32087_c1_seq11, comp320…	map00071
Fatty acid degradation	191	dehydrogenase	ec:1.1.1.35	15	comp15623_c0_seq1, comp34861_c0_seq83, comp34861_c0_seq86, comp30609_c0_seq5, comp30609_c0_seq4, comp34450_c0_seq4, comp30609_c0_seq2, comp34450_c0_seq1, comp34450_c0_seq7, comp34450_c0_seq5, comp34861_c0_seq98, comp34186_c0_seq27, comp26067_c0_seq1, comp26067_c0_seq5, comp26067_c0_seq4	map00071
Phenylalanine metabolism	189	transaminase	ec:2.6.1.21	3	comp27509_c0_seq5, comp28016_c0_seq1, comp28016_c0_seq2	map00360
Phenylalanine metabolism	189	oxidase	ec:1.4.3.2	1	comp27532_c0_seq4	map00360
Phenylalanine metabolism	189	decarboxylase	ec:4.1.1.28	2	comp32376_c2_seq46, comp17257_c0_seq1	map00360
Phenylalanine metabolism	189	transaminase	ec:2.6.1.57	37	comp33541_c0_seq9, comp31519_c0_seq3, comp31519_c0_seq2, comp29348_c0_seq6, comp26954_c0_seq2, comp26954_c0_seq1, comp29348_c0_seq4, comp28992_c0_seq4, comp22543_c0_seq3, comp28992_c0_seq3, comp27901_c0_seq4, comp33541_c0_seq10, comp22543_c0_seq2, comp28992_c0_seq1, comp33508_c0_seq1, comp33541_c0_seq6, comp24192_c0_seq2, comp26885_c0_seq2, comp32994_c0_seq4, comp24192_c0_seq6, comp32994_c0_seq3,…	map00360
Phenylalanine metabolism	189	ligase	ec:6.2.1.12	12	comp32342_c0_seq4, comp22499_c0_seq1, comp32342_c0_seq3, comp32342_c0_seq2, comp34678_c0_seq5, comp32716_c0_seq3, comp32716_c0_seq2, comp32716_c0_seq9, comp33621_c0_seq1, comp32716_c0_seq8, comp32716_c0_seq6, comp33660_c0_seq4	map00360
Phenylalanine metabolism	189	dehydrogenase	ec:1.1.1.157	3	comp26067_c0_seq1, comp26067_c0_seq5, comp26067_c0_seq4	map00360
Phenylalanine metabolism	189	transaminase	ec:2.6.1.5	34	comp33541_c0_seq9, comp31519_c0_seq3, comp31519_c0_seq2, comp29348_c0_seq6, comp26954_c0_seq2, comp26954_c0_seq1, comp29348_c0_seq4, comp28992_c0_seq4, comp22543_c0_seq3, comp28992_c0_seq3, comp27901_c0_seq4, comp33541_c0_seq10, comp22543_c0_seq2, comp28992_c0_seq1, comp33508_c0_seq1, comp33541_c0_seq6, comp26885_c0_seq2, comp32994_c0_seq4, comp32994_c0_seq3, comp32994_c0_seq2, comp29430_c0_seq1,…	map00360
Phenylalanine metabolism	189	transaminase	ec:2.6.1.9	34	comp33541_c0_seq9, comp31519_c0_seq3, comp31519_c0_seq2, comp29348_c0_seq6, comp26954_c0_seq2, comp26954_c0_seq1, comp29348_c0_seq4, comp28992_c0_seq4, comp22543_c0_seq3, comp28992_c0_seq3, comp27901_c0_seq4, comp33541_c0_seq10, comp22543_c0_seq2, comp28992_c0_seq1, comp33508_c0_seq1, comp33541_c0_seq6, comp26885_c0_seq2, comp32994_c0_seq4, comp32994_c0_seq3, comp32994_c0_seq2, comp29430_c0_seq1,…	map00360
Phenylalanine metabolism	189	transaminase	ec:2.6.1.1	37	comp33541_c0_seq9, comp31519_c0_seq3, comp31519_c0_seq2, comp29348_c0_seq6, comp26954_c0_seq2, comp26954_c0_seq1, comp29348_c0_seq4, comp28992_c0_seq4, comp22543_c0_seq3, comp28992_c0_seq3, comp27901_c0_seq4, comp33541_c0_seq10, comp22543_c0_seq2, comp28992_c0_seq1, comp33508_c0_seq1, comp33541_c0_seq6, comp24192_c0_seq2, comp26885_c0_seq2, comp32994_c0_seq4, comp24192_c0_seq6, comp32994_c0_seq3,…	map00360
Phenylalanine metabolism	189	hydrolase	ec:3.5.1.32	10	comp26608_c0_seq2, comp26608_c0_seq4, comp28710_c0_seq7, comp28173_c0_seq1, comp27462_c0_seq1, comp28710_c0_seq4, comp28710_c0_seq3, comp27315_c0_seq1, comp28710_c0_seq10, comp28173_c0_seq8	map00360
Phenylalanine metabolism	189	ammonia-lyase	ec:4.3.1.24	7	comp32904_c0_seq7, comp32904_c0_seq8, comp32904_c0_seq6, comp20978_c0_seq1, comp32904_c0_seq9, comp32904_c0_seq11, comp32904_c0_seq13	map00360
Phenylalanine metabolism	189	ammonia-lyase	ec:4.3.1.25	7	comp32904_c0_seq7, comp32904_c0_seq8, comp32904_c0_seq6, comp20978_c0_seq1, comp32904_c0_seq9, comp32904_c0_seq11, comp32904_c0_seq13	map00360
Phenylalanine metabolism	189	dehydrogenase [NAD(P)+]	ec:1.2.1.5	6	comp32940_c0_seq3, comp32940_c0_seq1, comp32940_c0_seq2, comp31496_c0_seq2, comp31496_c0_seq1, comp30437_c1_seq2	map00360
Phenylalanine metabolism	189	acylamidase	ec:3.5.1.4	12	comp34431_c0_seq1, comp35398_c1_seq16, comp31386_c0_seq13, comp32104_c0_seq31, comp33295_c0_seq18, comp31386_c0_seq2, comp30022_c0_seq5, comp30467_c0_seq1, comp30022_c0_seq2, comp34431_c0_seq3, comp34431_c0_seq2, comp35102_c0_seq8	map00360
Phenylalanine metabolism	189	racemase (ATP-hydrolysing)	ec:5.1.1.11	2	comp33560_c0_seq1, comp33560_c0_seq6	map00360
Phenylalanine metabolism	189	4-monooxygenase	ec:1.14.13.11	5	comp31221_c0_seq1, comp31221_c0_seq2, comp35647_c2_seq11, comp35647_c2_seq9, comp35647_c2_seq8	map00360
Phenylalanine metabolism	189	dioxygenase	ec:1.13.11.27	4	comp24998_c0_seq5, comp32594_c0_seq1, comp24998_c0_seq2, comp24998_c0_seq3	map00360
Phenylalanine metabolism	189	reductase	ec:1.1.1.237	6	comp34955_c0_seq27, comp27111_c0_seq6, comp31583_c0_seq5, comp31583_c0_seq4, comp31583_c0_seq3, comp34955_c0_seq14	map00360
Phenylalanine metabolism	189	N-phenylacetyltransferase	ec:2.3.1.14	1	comp33818_c1_seq2	map00360
Phenylalanine metabolism	189	O-methyltransferase	ec:2.1.1.104	13	comp9886_c0_seq2, comp9886_c0_seq3, comp32357_c0_seq7, comp7942_c0_seq1, comp32357_c0_seq5, comp32357_c0_seq6, comp32357_c0_seq9, comp32357_c0_seq1, comp27849_c0_seq4, comp32357_c0_seq2, comp32357_c0_seq13, comp32357_c0_seq12, comp32357_c0_seq11	map00360
Phenylalanine metabolism	189	hydratase	ec:4.2.1.17	41	comp15623_c0_seq1, comp34861_c0_seq51, comp34861_c0_seq50, comp34861_c0_seq94, comp34861_c0_seq31, comp34861_c0_seq74, comp27630_c0_seq5, comp34861_c0_seq91, comp25697_c0_seq1, comp31322_c0_seq7, comp25697_c0_seq3, comp27630_c0_seq2, comp27630_c0_seq3, comp34861_c0_seq32, comp34861_c0_seq78, comp34186_c0_seq27, comp32087_c1_seq8, comp32087_c1_seq30, comp32087_c1_seq52, comp32087_c1_seq11, comp320…	map00360
Phenylalanine metabolism	189	tautomerase	ec:5.3.2.1	2	comp10887_c0_seq2, comp10887_c0_seq1	map00360
Phenylalanine metabolism	189	oxidase	ec:1.4.3.21	23	comp24918_c0_seq1, comp34072_c1_seq5, comp25464_c0_seq5, comp25464_c0_seq4, comp31023_c0_seq1, comp25464_c0_seq1, comp30360_c0_seq28, comp32590_c0_seq1, comp27122_c0_seq4, comp27472_c0_seq1, comp25464_c2_seq1, comp34072_c1_seq29, comp34072_c1_seq28, comp33320_c0_seq1, comp27532_c0_seq4, comp34072_c1_seq24, comp34072_c1_seq16, comp33320_c0_seq5, comp32553_c0_seq5, comp33320_c0_seq6, comp32553_c0_s…	map00360
Carbon fixation pathways in prokaryotes	181	carboxylase	ec:6.4.1.2	11	comp20210_c0_seq3, comp20210_c0_seq1, comp27397_c0_seq2, comp35537_c0_seq4, comp7414_c0_seq1, comp27397_c0_seq1, comp32536_c0_seq6, comp35537_c0_seq2, comp25899_c0_seq1, comp35537_c0_seq1, comp32536_c0_seq2	map00720
Carbon fixation pathways in prokaryotes	181	carboxylase	ec:6.4.1.3	3	comp33546_c0_seq34, comp33546_c0_seq15, comp33546_c0_seq80	map00720
Carbon fixation pathways in prokaryotes	181	dehydrogenase	ec:1.3.5.1	11	comp33786_c1_seq1, comp31799_c1_seq27, comp19819_c0_seq1, comp24052_c0_seq2, comp33786_c1_seq4, comp11333_c0_seq1, comp34621_c0_seq4, comp33786_c1_seq9, comp34621_c0_seq5, comp32225_c0_seq22, comp34621_c0_seq1	map00720
Carbon fixation pathways in prokaryotes	181	carboxylase	ec:4.1.1.31	10	comp25947_c0_seq1, comp33029_c0_seq28, comp33793_c0_seq1, comp9241_c0_seq1, comp33793_c0_seq5, comp33793_c0_seq12, comp25947_c1_seq1, comp33793_c0_seq2, comp33793_c0_seq10, comp33793_c0_seq7	map00720
Carbon fixation pathways in prokaryotes	181	cyclohydrolase	ec:3.5.4.9	2	comp25059_c0_seq1, comp24652_c0_seq1	map00720
Carbon fixation pathways in prokaryotes	181	ligase (ADP-forming)	ec:6.2.1.5	10	comp25774_c0_seq12, comp7899_c0_seq1, comp9973_c0_seq1, comp23201_c0_seq1, comp29407_c0_seq1, comp9973_c0_seq2, comp29407_c0_seq2, comp25774_c0_seq16, comp25774_c0_seq8, comp25774_c0_seq2	map00720
Carbon fixation pathways in prokaryotes	181	ligase	ec:6.2.1.1	24	comp31412_c0_seq5, comp22499_c0_seq1, comp31412_c0_seq6, comp10387_c0_seq1, comp31412_c0_seq9, comp31772_c1_seq1, comp31412_c0_seq8, comp33306_c0_seq2, comp33621_c0_seq1, comp32496_c0_seq3, comp32877_c0_seq1, comp33306_c0_seq5, comp33306_c0_seq6, comp31772_c0_seq1, comp34533_c0_seq8, comp11013_c0_seq1, comp32716_c0_seq3, comp28049_c0_seq1, comp33306_c0_seq1, comp32716_c0_seq8, comp32954_c0_seq2, …	map00720
Carbon fixation pathways in prokaryotes	181	C-acetyltransferase	ec:2.3.1.9	7	comp35735_c0_seq6, comp34427_c0_seq33, comp35735_c0_seq15, comp28573_c0_seq4, comp35735_c0_seq22, comp16011_c0_seq1, comp28573_c0_seq2	map00720
Carbon fixation pathways in prokaryotes	181	dehydrogenase (NADP+)	ec:1.5.1.5	2	comp25059_c0_seq1, comp24652_c0_seq1	map00720
Carbon fixation pathways in prokaryotes	181	citrate synthase	ec:2.3.3.8	6	comp7899_c0_seq1, comp23201_c0_seq1, comp29407_c0_seq1, comp29407_c0_seq2, comp25774_c0_seq8, comp25774_c0_seq2	map00720
Carbon fixation pathways in prokaryotes	181	ligase	ec:6.3.4.3	1	comp31242_c0_seq1	map00720
Carbon fixation pathways in prokaryotes	181	reductase [NAD(P)H]	ec:1.5.1.20	1	comp21880_c0_seq1	map00720
Carbon fixation pathways in prokaryotes	181	hydratase	ec:4.2.1.3	13	comp20666_c0_seq2, comp35378_c0_seq7, comp32649_c1_seq4, comp35378_c0_seq5, comp28345_c0_seq1, comp35378_c0_seq3, comp32649_c1_seq3, comp35378_c0_seq1, comp35378_c0_seq2, comp31171_c0_seq3, comp31171_c0_seq2, comp32649_c0_seq1, comp32649_c0_seq5	map00720
Carbon fixation pathways in prokaryotes	181	hydratase	ec:4.2.1.2	11	comp32417_c2_seq15, comp32417_c2_seq3, comp32417_c2_seq13, comp32417_c2_seq25, comp32417_c2_seq9, comp32417_c2_seq8, comp32417_c2_seq20, comp32417_c2_seq6, comp32417_c2_seq30, comp35271_c0_seq30, comp32417_c2_seq17	map00720
Carbon fixation pathways in prokaryotes	181	hydratase	ec:4.2.1.17	41	comp15623_c0_seq1, comp34861_c0_seq51, comp34861_c0_seq50, comp34861_c0_seq94, comp34861_c0_seq31, comp34861_c0_seq74, comp27630_c0_seq5, comp34861_c0_seq91, comp25697_c0_seq1, comp31322_c0_seq7, comp25697_c0_seq3, comp27630_c0_seq2, comp27630_c0_seq3, comp34861_c0_seq32, comp34861_c0_seq78, comp34186_c0_seq27, comp32087_c1_seq8, comp32087_c1_seq30, comp32087_c1_seq52, comp32087_c1_seq11, comp320…	map00720
Carbon fixation pathways in prokaryotes	181	phosphate dikinase	ec:2.7.9.1	1	comp29885_c0_seq1	map00720
Carbon fixation pathways in prokaryotes	181	dehydrogenase	ec:1.1.1.37	17	comp23013_c0_seq1, comp26866_c1_seq1, comp30150_c0_seq3, comp23013_c0_seq2, comp35436_c0_seq13, comp35436_c0_seq6, comp22345_c0_seq1, comp30517_c0_seq1, comp33253_c0_seq2, comp19654_c0_seq1, comp35436_c0_seq4, comp19654_c0_seq2, comp33253_c0_seq8, comp33253_c0_seq7, comp33253_c0_seq4, comp33253_c0_seq6, comp33253_c0_seq5	map00720
Carbon fixation pathways in prokaryotes	181	dehydrogenase	ec:1.1.1.35	15	comp15623_c0_seq1, comp34861_c0_seq83, comp34861_c0_seq86, comp30609_c0_seq5, comp30609_c0_seq4, comp34450_c0_seq4, comp30609_c0_seq2, comp34450_c0_seq1, comp34450_c0_seq7, comp34450_c0_seq5, comp34861_c0_seq98, comp34186_c0_seq27, comp26067_c0_seq1, comp26067_c0_seq5, comp26067_c0_seq4	map00720
Carbon fixation pathways in prokaryotes	181	dehydrogenase (NADP+)	ec:1.1.1.42	13	comp32118_c0_seq28, comp32118_c0_seq18, comp32118_c0_seq29, comp30421_c0_seq2, comp16476_c0_seq1, comp32118_c0_seq35, comp32118_c0_seq33, comp23200_c0_seq1, comp32118_c0_seq30, comp35324_c0_seq25, comp26798_c0_seq1, comp32118_c0_seq6, comp16908_c0_seq1	map00720
Aminobenzoate degradation	169	hydratase	ec:4.2.1.84	4	comp32452_c0_seq2, comp32452_c0_seq10, comp32452_c0_seq8, comp32452_c0_seq7	map00627
Aminobenzoate degradation	169	phosphatase	ec:3.1.3.2	65	comp33556_c0_seq5, comp31456_c0_seq20, comp23310_c0_seq1, comp31456_c0_seq24, comp31456_c0_seq25, comp31456_c0_seq27, comp31456_c0_seq29, comp30473_c0_seq40, comp26552_c1_seq7, comp28903_c0_seq1, comp34153_c0_seq22, comp29836_c0_seq2, comp29836_c0_seq5, comp33556_c0_seq4, comp33556_c0_seq3, comp30334_c0_seq9, comp31456_c0_seq10, comp7208_c0_seq1, comp34590_c0_seq8, comp34590_c0_seq6, comp31456_c0…	map00627
Aminobenzoate degradation	169	reductase	ec:1.6.5.7	2	comp28953_c0_seq2, comp28953_c0_seq1	map00627
Aminobenzoate degradation	169	monooxygenase	ec:1.14.14.1	20	comp33813_c0_seq64, comp29997_c0_seq13, comp30629_c0_seq1, comp30629_c0_seq2, comp25887_c0_seq1, comp27798_c0_seq1, comp21704_c0_seq1, comp29882_c0_seq1, comp29882_c0_seq2, comp33490_c0_seq5, comp29882_c0_seq3, comp33490_c0_seq14, comp33490_c0_seq18, comp34619_c0_seq14, comp33813_c0_seq28, comp24158_c0_seq2, comp24158_c0_seq1, comp33813_c0_seq35, comp24158_c0_seq4, comp24158_c0_seq3	map00627
Aminobenzoate degradation	169	monooxygenase	ec:1.14.13.82	1	comp30653_c0_seq2	map00627
Aminobenzoate degradation	169	acylamidase	ec:3.5.1.4	12	comp34431_c0_seq1, comp35398_c1_seq16, comp31386_c0_seq13, comp32104_c0_seq31, comp33295_c0_seq18, comp31386_c0_seq2, comp30022_c0_seq5, comp30467_c0_seq1, comp30022_c0_seq2, comp34431_c0_seq3, comp34431_c0_seq2, comp35102_c0_seq8	map00627
Aminobenzoate degradation	169	acetylphosphatase	ec:3.6.1.7	1	comp17238_c0_seq1	map00627
Aminobenzoate degradation	169	nitrophenyl phosphatase	ec:3.1.3.41	21	comp30473_c0_seq24, comp27745_c2_seq10, comp33564_c0_seq8, comp33564_c0_seq11, comp33564_c0_seq12, comp35240_c0_seq33, comp35240_c0_seq99, comp34397_c0_seq2, comp9839_c0_seq1, comp30473_c0_seq31, comp34397_c0_seq9, comp24013_c0_seq2, comp25955_c0_seq2, comp28475_c2_seq1, comp29442_c0_seq1, comp29442_c0_seq2, comp31456_c0_seq7, comp19610_c0_seq2, comp27149_c0_seq21, comp34397_c0_seq10, comp35240_c…	map00627
Aminobenzoate degradation	169	acetonitrilase	ec:3.5.5.1	2	comp27535_c0_seq2, comp27535_c0_seq1	map00627
Aminobenzoate degradation	169	hydratase	ec:4.2.1.17	41	comp15623_c0_seq1, comp34861_c0_seq51, comp34861_c0_seq50, comp34861_c0_seq94, comp34861_c0_seq31, comp34861_c0_seq74, comp27630_c0_seq5, comp34861_c0_seq91, comp25697_c0_seq1, comp31322_c0_seq7, comp25697_c0_seq3, comp27630_c0_seq2, comp27630_c0_seq3, comp34861_c0_seq32, comp34861_c0_seq78, comp34186_c0_seq27, comp32087_c1_seq8, comp32087_c1_seq30, comp32087_c1_seq52, comp32087_c1_seq11, comp320…	map00627
Oxidative phosphorylation	168	dehydrogenase	ec:1.3.5.1	11	comp33786_c1_seq1, comp31799_c1_seq27, comp19819_c0_seq1, comp24052_c0_seq2, comp33786_c1_seq4, comp11333_c0_seq1, comp34621_c0_seq4, comp33786_c1_seq9, comp34621_c0_seq5, comp32225_c0_seq22, comp34621_c0_seq1	map00190
Oxidative phosphorylation	168	reductase (H+-translocating)	ec:1.6.5.3	49	comp24703_c0_seq1, comp32225_c0_seq9, comp30687_c1_seq4, comp22512_c0_seq2, comp30802_c1_seq27, comp30802_c1_seq31, comp33900_c1_seq24, comp27602_c0_seq1, comp34117_c1_seq8, comp32182_c0_seq4, comp32225_c0_seq1, comp21928_c0_seq2, comp32182_c0_seq19, comp26351_c0_seq1, comp32182_c0_seq13, comp32225_c0_seq10, comp32225_c0_seq11, comp17137_c0_seq1, comp30687_c1_seq59, comp17137_c0_seq3, comp17137_c…	map00190
Oxidative phosphorylation	168	diphosphatase	ec:3.6.1.1	29	comp25271_c0_seq2, comp25271_c0_seq4, comp25271_c0_seq5, comp33478_c0_seq1, comp15593_c0_seq1, comp10783_c0_seq1, comp30445_c0_seq1, comp30992_c0_seq1, comp33478_c1_seq7, comp33478_c1_seq9, comp33478_c1_seq4, comp33478_c1_seq3, comp33478_c1_seq6, comp33478_c1_seq5, comp25962_c0_seq1, comp32974_c1_seq18, comp33478_c1_seq2, comp33478_c1_seq1, comp32974_c1_seq10, comp32974_c1_seq34, comp30628_c0_seq…	map00190
Oxidative phosphorylation	168	ATPase	ec:3.6.3.6	19	comp5460_c0_seq1, comp34170_c1_seq1, comp29752_c1_seq1, comp29752_c1_seq2, comp30304_c0_seq3, comp30304_c0_seq1, comp29752_c0_seq2, comp30304_c0_seq2, comp29752_c0_seq1, comp30458_c0_seq1, comp30458_c0_seq2, comp30458_c0_seq4, comp34170_c1_seq16, comp34170_c0_seq1, comp34170_c1_seq8, comp34170_c1_seq7, comp34170_c1_seq10, comp34170_c1_seq21, comp30304_c1_seq2	map00190
Oxidative phosphorylation	168	oxidase	ec:1.9.3.1	25	comp32225_c0_seq28, comp17598_c0_seq1, comp29810_c0_seq29, comp17598_c0_seq2, comp28175_c1_seq2, comp17204_c0_seq1, comp16029_c0_seq1, comp23420_c0_seq1, comp23420_c0_seq4, comp23420_c0_seq3, comp28175_c1_seq12, comp31359_c0_seq2, comp24299_c0_seq1, comp31359_c0_seq5, comp31359_c0_seq6, comp22020_c0_seq1, comp32225_c0_seq12, comp32965_c2_seq2, comp23926_c0_seq3, comp33017_c0_seq10, comp16007_c0_s…	map00190
Oxidative phosphorylation	168	reductase	ec:1.10.2.2	26	comp21975_c0_seq1, comp21975_c0_seq2, comp33439_c0_seq40, comp35439_c0_seq1, comp27340_c0_seq2, comp27340_c0_seq1, comp27628_c0_seq2, comp27628_c0_seq1, comp24551_c0_seq1, comp29385_c0_seq1, comp33439_c0_seq13, comp33439_c0_seq12, comp29598_c0_seq65, comp25569_c0_seq1, comp10092_c0_seq1, comp24792_c0_seq6, comp33439_c0_seq3, comp24792_c0_seq7, comp19436_c0_seq1, comp24792_c0_seq2, comp33439_c0_se…	map00190
Oxidative phosphorylation	168	dehydrogenase	ec:1.6.99.3	9	comp33280_c0_seq18, comp22391_c0_seq3, comp25239_c0_seq1, comp25807_c0_seq1, comp22391_c0_seq5, comp33108_c0_seq1, comp33108_c0_seq2, comp33280_c0_seq13, comp33280_c0_seq16	map00190
Carbon fixation in photosynthetic organisms	168	carboxykinase (ATP)	ec:4.1.1.49	8	comp30571_c0_seq4, comp30169_c0_seq17, comp30571_c0_seq6, comp34332_c0_seq13, comp34332_c0_seq14, comp30571_c0_seq8, comp24255_c1_seq1, comp34332_c0_seq3	map00710
Carbon fixation in photosynthetic organisms	168	carboxylase	ec:4.1.1.31	10	comp25947_c0_seq1, comp33029_c0_seq28, comp33793_c0_seq1, comp9241_c0_seq1, comp33793_c0_seq5, comp33793_c0_seq12, comp25947_c1_seq1, comp33793_c0_seq2, comp33793_c0_seq10, comp33793_c0_seq7	map00710
Carbon fixation in photosynthetic organisms	168	glycolaldehydetransferase	ec:2.2.1.1	8	comp23802_c0_seq1, comp26165_c0_seq2, comp14443_c0_seq1, comp26165_c0_seq11, comp33355_c0_seq2, comp33355_c0_seq1, comp23802_c0_seq2, comp26165_c0_seq8	map00710
Carbon fixation in photosynthetic organisms	168	kinase	ec:2.7.2.3	4	comp28313_c0_seq5, comp28313_c0_seq13, comp29714_c2_seq1, comp23062_c0_seq1	map00710
Carbon fixation in photosynthetic organisms	168	dehydrogenase (NADP+) (phosphorylating)	ec:1.2.1.13	3	comp15222_c0_seq3, comp15222_c0_seq4, comp15222_c0_seq2	map00710
Carbon fixation in photosynthetic organisms	168	dehydrogenase (phosphorylating)	ec:1.2.1.12	23	comp30226_c0_seq5, comp18640_c0_seq1, comp30226_c0_seq6, comp30226_c0_seq9, comp30085_c0_seq19, comp30085_c0_seq18, comp30085_c0_seq17, comp24139_c0_seq2, comp30085_c0_seq27, comp24139_c0_seq1, comp30226_c0_seq10, comp30085_c0_seq10, comp30085_c0_seq9, comp15222_c0_seq3, comp30085_c0_seq26, comp9501_c0_seq1, comp15222_c0_seq4, comp30085_c0_seq14, comp24139_c1_seq1, comp15222_c0_seq2, comp24139_c2…	map00710
Carbon fixation in photosynthetic organisms	168	isomerase	ec:5.3.1.1	2	comp29750_c0_seq1, comp25278_c0_seq1	map00710
Carbon fixation in photosynthetic organisms	168	isomerase	ec:5.3.1.6	4	comp20332_c0_seq1, comp34856_c0_seq20, comp15166_c0_seq1, comp25136_c0_seq1	map00710
Carbon fixation in photosynthetic organisms	168	transaminase	ec:2.6.1.2	3	comp31839_c0_seq1, comp30357_c0_seq2, comp30357_c0_seq1	map00710
Carbon fixation in photosynthetic organisms	168	transaminase	ec:2.6.1.1	37	comp33541_c0_seq9, comp31519_c0_seq3, comp31519_c0_seq2, comp29348_c0_seq6, comp26954_c0_seq2, comp26954_c0_seq1, comp29348_c0_seq4, comp28992_c0_seq4, comp22543_c0_seq3, comp28992_c0_seq3, comp27901_c0_seq4, comp33541_c0_seq10, comp22543_c0_seq2, comp28992_c0_seq1, comp33508_c0_seq1, comp33541_c0_seq6, comp24192_c0_seq2, comp26885_c0_seq2, comp32994_c0_seq4, comp24192_c0_seq6, comp32994_c0_seq3,…	map00710
Carbon fixation in photosynthetic organisms	168	aldolase	ec:4.1.2.13	16	comp33604_c1_seq4, comp33604_c1_seq14, comp31633_c0_seq3, comp31633_c0_seq4, comp33604_c1_seq3, comp31633_c0_seq9, comp31870_c0_seq8, comp33604_c1_seq8, comp33604_c1_seq10, comp33604_c1_seq11, comp33604_c0_seq1, comp16966_c0_seq1, comp11216_c0_seq1, comp31633_c0_seq1, comp31633_c0_seq11, comp31870_c0_seq2	map00710
Carbon fixation in photosynthetic organisms	168	3-epimerase	ec:5.1.3.1	6	comp6945_c0_seq1, comp32872_c0_seq23, comp32872_c0_seq34, comp22857_c0_seq4, comp22857_c0_seq2, comp22857_c0_seq1	map00710
Carbon fixation in photosynthetic organisms	168	hexose diphosphatase	ec:3.1.3.11	7	comp27465_c0_seq2, comp27465_c0_seq1, comp34255_c0_seq46, comp27465_c0_seq4, comp34255_c0_seq37, comp6969_c0_seq1, comp27465_c0_seq6	map00710
Carbon fixation in photosynthetic organisms	168	phosphate dikinase	ec:2.7.9.1	1	comp29885_c0_seq1	map00710
Carbon fixation in photosynthetic organisms	168	dehydrogenase (NADP+)	ec:1.1.1.82	1	comp28354_c0_seq1	map00710
Carbon fixation in photosynthetic organisms	168	dehydrogenase	ec:1.1.1.37	17	comp23013_c0_seq1, comp26866_c1_seq1, comp30150_c0_seq3, comp23013_c0_seq2, comp35436_c0_seq13, comp35436_c0_seq6, comp22345_c0_seq1, comp30517_c0_seq1, comp33253_c0_seq2, comp19654_c0_seq1, comp35436_c0_seq4, comp19654_c0_seq2, comp33253_c0_seq8, comp33253_c0_seq7, comp33253_c0_seq4, comp33253_c0_seq6, comp33253_c0_seq5	map00710
Carbon fixation in photosynthetic organisms	168	dehydrogenase (decarboxylating)	ec:1.1.1.39	21	comp23914_c0_seq2, comp36039_c0_seq1, comp31980_c0_seq13, comp16030_c0_seq1, comp31980_c0_seq12, comp29916_c0_seq1, comp31980_c0_seq2, comp31980_c0_seq3, comp31980_c0_seq1, comp16030_c1_seq1, comp23809_c0_seq2, comp29916_c0_seq8, comp25910_c0_seq6, comp29916_c0_seq5, comp34320_c0_seq60, comp29916_c0_seq4, comp30053_c0_seq6, comp30053_c0_seq4, comp34320_c0_seq12, comp30053_c0_seq3, comp30053_c0_se…	map00710
Carbon fixation in photosynthetic organisms	168	dehydrogenase (oxaloacetate-decarboxylating) (NADP+)	ec:1.1.1.40	12	comp23914_c0_seq2, comp36039_c0_seq1, comp29916_c0_seq8, comp25910_c0_seq6, comp34320_c0_seq60, comp16030_c0_seq1, comp30053_c0_seq6, comp16030_c1_seq1, comp23809_c0_seq2, comp34320_c0_seq12, comp30053_c0_seq3, comp30053_c0_seq2	map00710
Pentose phosphate pathway	166	dihydroxyacetonetransferase	ec:2.2.1.2	3	comp30163_c0_seq1, comp29505_c0_seq1, comp30163_c0_seq2	map00030
Pentose phosphate pathway	166	glycolaldehydetransferase	ec:2.2.1.1	8	comp23802_c0_seq1, comp26165_c0_seq2, comp14443_c0_seq1, comp26165_c0_seq11, comp33355_c0_seq2, comp33355_c0_seq1, comp23802_c0_seq2, comp26165_c0_seq8	map00030
Pentose phosphate pathway	166	deoxyribokinase	ec:2.7.1.15	17	comp34942_c1_seq2, comp20371_c0_seq1, comp29432_c0_seq3, comp20371_c0_seq3, comp29432_c0_seq4, comp18772_c0_seq2, comp28421_c0_seq1, comp29432_c0_seq1, comp32898_c0_seq3, comp18772_c0_seq3, comp18772_c0_seq1, comp28828_c0_seq4, comp33070_c0_seq5, comp33070_c0_seq3, comp25064_c0_seq3, comp25064_c0_seq1, comp25064_c0_seq5	map00030
Pentose phosphate pathway	166	gluconokinase (phosphorylating)	ec:2.7.1.12	1	comp31578_c0_seq22	map00030
Pentose phosphate pathway	166	phosphohexokinase	ec:2.7.1.11	24	comp34666_c0_seq6, comp34675_c0_seq26, comp34675_c0_seq8, comp34675_c0_seq24, comp34675_c0_seq10, comp34675_c0_seq31, comp31882_c0_seq2, comp31842_c0_seq1, comp35353_c0_seq27, comp31842_c0_seq3, comp35353_c0_seq13, comp35353_c0_seq22, comp31842_c0_seq6, comp25360_c0_seq2, comp32272_c0_seq1, comp21734_c0_seq1, comp25360_c0_seq1, comp34675_c0_seq7, comp24347_c0_seq2, comp32272_c0_seq5, comp17517_c0…	map00030
Pentose phosphate pathway	166	diphosphokinase	ec:2.7.6.1	9	comp31908_c0_seq2, comp31908_c0_seq1, comp32444_c0_seq3, comp26060_c0_seq1, comp29781_c0_seq16, comp27815_c0_seq6, comp19359_c0_seq1, comp29781_c0_seq11, comp18045_c0_seq1	map00030
Pentose phosphate pathway	166	isomerase	ec:5.3.1.6	4	comp20332_c0_seq1, comp34856_c0_seq20, comp15166_c0_seq1, comp25136_c0_seq1	map00030
Pentose phosphate pathway	166	isomerase	ec:5.3.1.9	9	comp32977_c0_seq9, comp33094_c0_seq4, comp33094_c0_seq5, comp33094_c0_seq3, comp32977_c0_seq4, comp32977_c0_seq14, comp32977_c0_seq15, comp32977_c0_seq12, comp32977_c0_seq7	map00030
Pentose phosphate pathway	166	dehydrogenase (NADP+)	ec:1.2.1.9	7	comp30085_c0_seq10, comp30085_c0_seq9, comp28190_c0_seq1, comp28190_c0_seq2, comp30085_c0_seq1, comp30085_c0_seq27, comp25056_c0_seq1	map00030
Pentose phosphate pathway	166	aldolase	ec:4.1.2.13	16	comp33604_c1_seq4, comp33604_c1_seq14, comp31633_c0_seq3, comp31633_c0_seq4, comp33604_c1_seq3, comp31633_c0_seq9, comp31870_c0_seq8, comp33604_c1_seq8, comp33604_c1_seq10, comp33604_c1_seq11, comp33604_c0_seq1, comp16966_c0_seq1, comp11216_c0_seq1, comp31633_c0_seq1, comp31633_c0_seq11, comp31870_c0_seq2	map00030
Pentose phosphate pathway	166	3-epimerase	ec:5.1.3.1	6	comp6945_c0_seq1, comp32872_c0_seq23, comp32872_c0_seq34, comp22857_c0_seq4, comp22857_c0_seq2, comp22857_c0_seq1	map00030
Pentose phosphate pathway	166	hexose diphosphatase	ec:3.1.3.11	7	comp27465_c0_seq2, comp27465_c0_seq1, comp34255_c0_seq46, comp27465_c0_seq4, comp34255_c0_seq37, comp6969_c0_seq1, comp27465_c0_seq6	map00030
Pentose phosphate pathway	166	phosphogluconolactonase	ec:3.1.1.31	5	comp30176_c0_seq25, comp30176_c0_seq28, comp24127_c0_seq2, comp24127_c0_seq1, comp30176_c0_seq16	map00030
Pentose phosphate pathway	166	1-dehydrogenase [NAD(P)+]	ec:1.1.1.47	12	comp34705_c0_seq8, comp34705_c0_seq10, comp34705_c0_seq21, comp32929_c0_seq5, comp34705_c0_seq15, comp34705_c0_seq26, comp34705_c0_seq28, comp34705_c0_seq12, comp32929_c0_seq8, comp34705_c0_seq11, comp32929_c0_seq7, comp34705_c0_seq13	map00030
Pentose phosphate pathway	166	dehydrogenase (NADP+-dependent, decarboxylating)	ec:1.1.1.44	22	comp23709_c0_seq1, comp33604_c1_seq4, comp33604_c1_seq14, comp30820_c0_seq3, comp33604_c1_seq3, comp35364_c0_seq4, comp33604_c1_seq8, comp33604_c1_seq10, comp35560_c0_seq20, comp27759_c0_seq1, comp33604_c1_seq11, comp32101_c0_seq4, comp32101_c0_seq2, comp33604_c0_seq1, comp24868_c0_seq1, comp31934_c0_seq1, comp24343_c0_seq2, comp10876_c0_seq1, comp24343_c0_seq1, comp24868_c1_seq3, comp24868_c1_se…	map00030
Pentose phosphate pathway	166	dehydrogenase (NADP+)	ec:1.1.1.49	14	comp23770_c0_seq3, comp34154_c0_seq54, comp34154_c0_seq31, comp34154_c0_seq53, comp34154_c0_seq12, comp34154_c0_seq6, comp34154_c0_seq11, comp34154_c0_seq55, comp34154_c0_seq25, comp27514_c0_seq1, comp34154_c0_seq13, comp34154_c0_seq26, comp34154_c0_seq48, comp34154_c0_seq39	map00030
Pentose phosphate pathway	166	(alpha-D-glucose-1,6-bisphosphate-dependent)	ec:5.4.2.2	9	comp29755_c0_seq7, comp31949_c0_seq1, comp31949_c0_seq2, comp30250_c0_seq2, comp31136_c0_seq1, comp30250_c0_seq6, comp30250_c0_seq5, comp30250_c0_seq3, comp31949_c0_seq3	map00030
Tryptophan metabolism	165	oxidase	ec:1.4.3.2	1	comp27532_c0_seq4	map00380
Tryptophan metabolism	165	decarboxylase	ec:4.1.1.28	2	comp32376_c2_seq46, comp17257_c0_seq1	map00380
Tryptophan metabolism	165	hydratase	ec:4.2.1.84	4	comp32452_c0_seq2, comp32452_c0_seq10, comp32452_c0_seq8, comp32452_c0_seq7	map00380
Tryptophan metabolism	165	monooxygenase	ec:1.14.14.1	20	comp33813_c0_seq64, comp29997_c0_seq13, comp30629_c0_seq1, comp30629_c0_seq2, comp25887_c0_seq1, comp27798_c0_seq1, comp21704_c0_seq1, comp29882_c0_seq1, comp29882_c0_seq2, comp33490_c0_seq5, comp29882_c0_seq3, comp33490_c0_seq14, comp33490_c0_seq18, comp34619_c0_seq14, comp33813_c0_seq28, comp24158_c0_seq2, comp24158_c0_seq1, comp33813_c0_seq35, comp24158_c0_seq4, comp24158_c0_seq3	map00380
Tryptophan metabolism	165	dehydrogenase (NAD+)	ec:1.2.1.3	42	comp24270_c0_seq18, comp32096_c1_seq19, comp32940_c0_seq3, comp32096_c1_seq1, comp32096_c1_seq17, comp32940_c0_seq1, comp32096_c1_seq18, comp32940_c0_seq2, comp24270_c0_seq10, comp24270_c0_seq32, comp24270_c0_seq12, comp24270_c0_seq11, comp24270_c0_seq38, comp24270_c0_seq37, comp26196_c0_seq5, comp29898_c0_seq1, comp29898_c0_seq2, comp24270_c0_seq1, comp26196_c0_seq4, comp26196_c0_seq1, comp26196…	map00380
Tryptophan metabolism	165	C-acetyltransferase	ec:2.3.1.9	7	comp35735_c0_seq6, comp34427_c0_seq33, comp35735_c0_seq15, comp28573_c0_seq4, comp35735_c0_seq22, comp16011_c0_seq1, comp28573_c0_seq2	map00380
Tryptophan metabolism	165	oxidase	ec:1.2.3.1	5	comp35550_c0_seq6, comp35550_c0_seq5, comp35550_c0_seq7, comp35550_c0_seq1, comp35550_c0_seq3	map00380
Tryptophan metabolism	165	acylamidase	ec:3.5.1.4	12	comp34431_c0_seq1, comp35398_c1_seq16, comp31386_c0_seq13, comp32104_c0_seq31, comp33295_c0_seq18, comp31386_c0_seq2, comp30022_c0_seq5, comp30467_c0_seq1, comp30022_c0_seq2, comp34431_c0_seq3, comp34431_c0_seq2, comp35102_c0_seq8	map00380
Tryptophan metabolism	165	equilase	ec:1.11.1.6	17	comp34572_c0_seq2, comp32269_c0_seq1, comp32269_c0_seq2, comp32269_c0_seq3, comp34572_c0_seq6, comp34511_c0_seq46, comp30125_c1_seq12, comp34511_c0_seq23, comp34511_c0_seq45, comp34511_c0_seq15, comp35128_c1_seq8, comp32269_c0_seq5, comp32269_c0_seq6, comp28882_c0_seq2, comp28882_c0_seq1, comp30125_c1_seq16, comp34511_c0_seq10	map00380
Tryptophan metabolism	165	acetonitrilase	ec:3.5.5.1	2	comp27535_c0_seq2, comp27535_c0_seq1	map00380
Tryptophan metabolism	165	S-beta-glucosyltransferase	ec:2.4.1.195	4	comp27252_c0_seq6, comp27252_c0_seq5, comp27252_c0_seq7, comp27252_c0_seq3	map00380
Tryptophan metabolism	165	hydratase	ec:4.2.1.17	41	comp15623_c0_seq1, comp34861_c0_seq51, comp34861_c0_seq50, comp34861_c0_seq94, comp34861_c0_seq31, comp34861_c0_seq74, comp27630_c0_seq5, comp34861_c0_seq91, comp25697_c0_seq1, comp31322_c0_seq7, comp25697_c0_seq3, comp27630_c0_seq2, comp27630_c0_seq3, comp34861_c0_seq32, comp34861_c0_seq78, comp34186_c0_seq27, comp32087_c1_seq8, comp32087_c1_seq30, comp32087_c1_seq52, comp32087_c1_seq11, comp320…	map00380
Tryptophan metabolism	165	dehydrogenase	ec:1.1.1.35	15	comp15623_c0_seq1, comp34861_c0_seq83, comp34861_c0_seq86, comp30609_c0_seq5, comp30609_c0_seq4, comp34450_c0_seq4, comp30609_c0_seq2, comp34450_c0_seq1, comp34450_c0_seq7, comp34450_c0_seq5, comp34861_c0_seq98, comp34186_c0_seq27, comp26067_c0_seq1, comp26067_c0_seq5, comp26067_c0_seq4	map00380
Tryptophan metabolism	165	dehydrogenase (succinyl-transferring)	ec:1.2.4.2	3	comp35776_c0_seq2, comp35776_c0_seq3, comp35776_c0_seq6	map00380
Aminoacyl-tRNA biosynthesis	164	ligase	ec:6.1.1.6	3	comp23820_c0_seq3, comp31240_c0_seq2, comp31240_c0_seq1	map00970
Aminoacyl-tRNA biosynthesis	164	ligase	ec:6.1.1.7	8	comp34797_c0_seq25, comp26096_c0_seq2, comp26096_c0_seq4, comp30996_c0_seq2, comp34797_c0_seq6, comp35470_c0_seq1, comp34797_c0_seq2, comp26096_c0_seq1	map00970
Aminoacyl-tRNA biosynthesis	164	ligase	ec:6.1.1.9	7	comp32641_c1_seq13, comp32641_c1_seq16, comp35700_c0_seq10, comp32641_c1_seq15, comp32641_c1_seq7, comp35700_c0_seq8, comp35700_c0_seq5	map00970
Aminoacyl-tRNA biosynthesis	164	ligase	ec:6.1.1.2	5	comp33852_c0_seq11, comp29314_c0_seq1, comp29314_c0_seq2, comp33852_c0_seq9, comp33852_c0_seq13	map00970
Aminoacyl-tRNA biosynthesis	164	ligase	ec:6.1.1.3	7	comp34656_c1_seq2, comp34656_c1_seq5, comp23553_c0_seq1, comp34656_c1_seq15, comp23729_c0_seq1, comp34656_c1_seq7, comp34656_c1_seq18	map00970
Aminoacyl-tRNA biosynthesis	164	ligase	ec:6.1.1.4	9	comp35847_c0_seq17, comp34811_c0_seq8, comp23299_c0_seq1, comp35847_c0_seq6, comp35847_c0_seq11, comp35847_c0_seq3, comp34811_c0_seq10, comp35847_c0_seq2, comp35847_c0_seq14	map00970
Aminoacyl-tRNA biosynthesis	164	ligase	ec:6.1.1.5	18	comp35318_c0_seq1, comp35630_c0_seq26, comp35318_c0_seq2, comp35630_c0_seq16, comp29230_c0_seq1, comp35630_c0_seq9, comp35630_c0_seq11, comp35630_c0_seq8, comp35630_c0_seq12, comp35630_c0_seq23, comp35630_c0_seq10, comp35630_c0_seq21, comp21093_c0_seq1, comp34271_c0_seq1, comp22475_c1_seq1, comp35630_c0_seq19, comp35630_c0_seq17, comp35630_c0_seq18	map00970
Aminoacyl-tRNA biosynthesis	164	ligase	ec:6.1.1.1	6	comp30369_c0_seq18, comp31524_c0_seq1, comp30369_c0_seq36, comp30369_c0_seq47, comp30369_c0_seq24, comp30369_c0_seq44	map00970
Aminoacyl-tRNA biosynthesis	164	synthase (glutamine-hydrolysing)	ec:6.3.5.7	8	comp33295_c0_seq12, comp33295_c0_seq23, comp31386_c0_seq13, comp33295_c0_seq18, comp34206_c0_seq24, comp31386_c0_seq2, comp33295_c0_seq14, comp33295_c0_seq17	map00970
Aminoacyl-tRNA biosynthesis	164	formyltransferase	ec:2.1.2.9	2	comp32412_c0_seq9, comp32412_c0_seq2	map00970
Aminoacyl-tRNA biosynthesis	164	ligase	ec:6.1.1.18	10	comp35492_c0_seq2, comp35080_c1_seq6, comp35492_c0_seq5, comp35492_c0_seq10, comp35492_c0_seq4, comp35080_c1_seq1, comp35080_c1_seq5, comp35080_c1_seq4, comp35080_c1_seq3, comp35080_c1_seq2	map00970
Aminoacyl-tRNA biosynthesis	164	ligase	ec:6.1.1.17	7	comp31510_c0_seq1, comp35080_c1_seq6, comp35080_c1_seq1, comp35080_c1_seq5, comp35080_c1_seq4, comp35080_c1_seq3, comp35080_c1_seq2	map00970
Aminoacyl-tRNA biosynthesis	164	ligase	ec:6.1.1.19	1	comp34116_c0_seq1	map00970
Aminoacyl-tRNA biosynthesis	164	ligase	ec:6.1.1.14	6	comp33376_c0_seq7, comp33376_c0_seq5, comp33376_c0_seq10, comp35280_c0_seq1, comp35280_c0_seq4, comp35280_c0_seq5	map00970
Aminoacyl-tRNA biosynthesis	164	ligase	ec:6.1.1.16	9	comp30152_c0_seq17, comp32622_c0_seq5, comp30152_c0_seq11, comp30152_c0_seq12, comp32622_c0_seq3, comp30152_c0_seq7, comp30152_c0_seq5, comp30152_c0_seq16, comp30152_c0_seq13	map00970
Aminoacyl-tRNA biosynthesis	164	ligase	ec:6.1.1.15	6	comp33361_c0_seq6, comp33361_c0_seq13, comp33361_c0_seq10, comp33361_c0_seq11, comp33361_c0_seq14, comp31743_c0_seq1	map00970
Aminoacyl-tRNA biosynthesis	164	ligase	ec:6.1.1.10	8	comp33035_c0_seq27, comp33020_c0_seq11, comp35490_c0_seq1, comp33020_c0_seq10, comp35490_c0_seq3, comp35490_c0_seq2, comp35490_c0_seq7, comp35490_c0_seq6	map00970
Aminoacyl-tRNA biosynthesis	164	ligase	ec:6.1.1.12	6	comp31291_c0_seq13, comp32731_c0_seq21, comp32731_c0_seq32, comp31291_c0_seq8, comp32731_c0_seq34, comp32731_c0_seq24	map00970
Aminoacyl-tRNA biosynthesis	164	ligase	ec:6.1.1.11	14	comp34096_c0_seq12, comp30649_c0_seq1, comp34096_c0_seq2, comp31735_c0_seq3, comp34096_c0_seq1, comp34096_c0_seq5, comp33088_c0_seq2, comp34096_c0_seq10, comp32387_c0_seq6, comp33088_c0_seq1, comp34096_c0_seq7, comp32387_c0_seq5, comp32387_c0_seq4, comp30649_c0_seq5	map00970
Aminoacyl-tRNA biosynthesis	164	ligase	ec:6.1.1.21	4	comp32766_c0_seq3, comp32766_c0_seq12, comp32690_c0_seq2, comp32766_c0_seq10	map00970
Aminoacyl-tRNA biosynthesis	164	ligase	ec:6.1.1.20	20	comp30258_c0_seq9, comp30258_c0_seq6, comp30258_c0_seq5, comp30258_c0_seq4, comp30258_c0_seq3, comp30258_c0_seq13, comp34944_c1_seq4, comp30258_c0_seq12, comp33325_c0_seq2, comp33325_c0_seq1, comp34944_c1_seq7, comp34944_c1_seq9, comp30258_c0_seq11, comp30258_c0_seq10, comp34944_c1_seq10, comp34944_c1_seq11, comp34944_c1_seq13, comp30258_c0_seq1, comp34944_c1_seq16, comp34944_c1_seq18	map00970
Aminoacyl-tRNA biosynthesis	164	ligase	ec:6.1.1.22	6	comp31195_c0_seq4, comp33473_c0_seq1, comp31195_c0_seq5, comp31195_c0_seq1, comp31195_c0_seq2, comp31195_c0_seq3	map00970
Valine, leucine and isoleucine degradation	162	carboxylase	ec:6.4.1.3	3	comp33546_c0_seq34, comp33546_c0_seq15, comp33546_c0_seq80	map00280
Valine, leucine and isoleucine degradation	162	carboxylase	ec:6.4.1.4	2	comp32563_c0_seq1, comp33546_c0_seq34	map00280
Valine, leucine and isoleucine degradation	162	oxidase	ec:1.4.3.2	1	comp27532_c0_seq4	map00280
Valine, leucine and isoleucine degradation	162	dehydrogenase (CoA-acylating)	ec:1.2.1.27	5	comp20047_c0_seq2, comp32439_c3_seq38, comp30138_c0_seq7, comp30138_c0_seq6, comp32439_c3_seq24	map00280
Valine, leucine and isoleucine degradation	162	transaminase	ec:2.6.1.42	4	comp33937_c0_seq2, comp26139_c0_seq11, comp11003_c0_seq1, comp33937_c0_seq24	map00280
Valine, leucine and isoleucine degradation	162	(2-methylpropanoyl)transferase	ec:2.3.1.168	2	comp31475_c1_seq31, comp31092_c0_seq1	map00280
Valine, leucine and isoleucine degradation	162	dehydrogenase	ec:1.8.1.4	12	comp32291_c0_seq1, comp32291_c0_seq3, comp32291_c0_seq2, comp32019_c0_seq34, comp21937_c1_seq1, comp32291_c0_seq14, comp32019_c0_seq9, comp32019_c0_seq40, comp21937_c2_seq1, comp32019_c0_seq5, comp33491_c0_seq1, comp33491_c0_seq2	map00280
Valine, leucine and isoleucine degradation	162	dehydrogenase (NAD+)	ec:1.2.1.3	42	comp24270_c0_seq18, comp32096_c1_seq19, comp32940_c0_seq3, comp32096_c1_seq1, comp32096_c1_seq17, comp32940_c0_seq1, comp32096_c1_seq18, comp32940_c0_seq2, comp24270_c0_seq10, comp24270_c0_seq32, comp24270_c0_seq12, comp24270_c0_seq11, comp24270_c0_seq38, comp24270_c0_seq37, comp26196_c0_seq5, comp29898_c0_seq1, comp29898_c0_seq2, comp24270_c0_seq1, comp26196_c0_seq4, comp26196_c0_seq1, comp26196…	map00280
Valine, leucine and isoleucine degradation	162	C-acetyltransferase	ec:2.3.1.9	7	comp35735_c0_seq6, comp34427_c0_seq33, comp35735_c0_seq15, comp28573_c0_seq4, comp35735_c0_seq22, comp16011_c0_seq1, comp28573_c0_seq2	map00280
Valine, leucine and isoleucine degradation	162	oxidase	ec:1.2.3.1	5	comp35550_c0_seq6, comp35550_c0_seq5, comp35550_c0_seq7, comp35550_c0_seq1, comp35550_c0_seq3	map00280
Valine, leucine and isoleucine degradation	162	synthase	ec:2.3.3.10	3	comp32262_c0_seq14, comp32262_c0_seq3, comp32262_c0_seq2	map00280
Valine, leucine and isoleucine degradation	162	lyase	ec:4.1.3.4	3	comp32307_c0_seq1, comp32307_c0_seq7, comp32307_c0_seq5	map00280
Valine, leucine and isoleucine degradation	162	dehydrogenase	ec:1.3.99.12	1	comp33496_c0_seq1	map00280
Valine, leucine and isoleucine degradation	162	C-acyltransferase	ec:2.3.1.16	6	comp35582_c1_seq42, comp28810_c0_seq1, comp30827_c0_seq6, comp30827_c0_seq3, comp28810_c0_seq3, comp35582_c1_seq58	map00280
Valine, leucine and isoleucine degradation	162	hydrolase	ec:3.1.2.4	14	comp31322_c0_seq7, comp33274_c0_seq1, comp32087_c1_seq26, comp33274_c0_seq3, comp32087_c1_seq8, comp32087_c1_seq40, comp32087_c1_seq30, comp32087_c1_seq52, comp32087_c1_seq11, comp32087_c1_seq12, comp30929_c0_seq1, comp31322_c0_seq5, comp31322_c0_seq3, comp32087_c1_seq60	map00280
Valine, leucine and isoleucine degradation	162	hydratase	ec:4.2.1.18	2	comp25697_c0_seq1, comp25697_c0_seq3	map00280
Valine, leucine and isoleucine degradation	162	hydratase	ec:4.2.1.17	41	comp15623_c0_seq1, comp34861_c0_seq51, comp34861_c0_seq50, comp34861_c0_seq94, comp34861_c0_seq31, comp34861_c0_seq74, comp27630_c0_seq5, comp34861_c0_seq91, comp25697_c0_seq1, comp31322_c0_seq7, comp25697_c0_seq3, comp27630_c0_seq2, comp27630_c0_seq3, comp34861_c0_seq32, comp34861_c0_seq78, comp34186_c0_seq27, comp32087_c1_seq8, comp32087_c1_seq30, comp32087_c1_seq52, comp32087_c1_seq11, comp320…	map00280
Valine, leucine and isoleucine degradation	162	dehydrogenase	ec:1.1.1.35	15	comp15623_c0_seq1, comp34861_c0_seq83, comp34861_c0_seq86, comp30609_c0_seq5, comp30609_c0_seq4, comp34450_c0_seq4, comp30609_c0_seq2, comp34450_c0_seq1, comp34450_c0_seq7, comp34450_c0_seq5, comp34861_c0_seq98, comp34186_c0_seq27, comp26067_c0_seq1, comp26067_c0_seq5, comp26067_c0_seq4	map00280
Valine, leucine and isoleucine degradation	162	dehydrogenase	ec:1.1.1.31	14	comp33604_c1_seq4, comp33604_c1_seq14, comp33604_c1_seq3, comp35364_c0_seq4, comp33604_c1_seq8, comp33604_c1_seq10, comp33604_c1_seq11, comp33604_c0_seq1, comp24868_c0_seq1, comp24343_c0_seq2, comp10876_c0_seq1, comp24343_c0_seq1, comp24868_c1_seq3, comp24868_c1_seq2	map00280
Valine, leucine and isoleucine degradation	162	dehydrogenase (2-methylpropanoyl-transferring)	ec:1.2.4.4	6	comp22026_c0_seq2, comp32376_c0_seq2, comp22026_c0_seq3, comp31386_c0_seq5, comp31386_c0_seq6, comp24376_c0_seq1	map00280
Glycine, serine and threonine metabolism	161	N-methyltransferase	ec:2.1.1.2	1	comp26812_c0_seq1	map00260
Glycine, serine and threonine metabolism	161	transaminase	ec:2.6.1.52	2	comp30900_c0_seq3, comp30900_c0_seq1	map00260
Glycine, serine and threonine metabolism	161	kinase	ec:2.7.2.4	15	comp31778_c0_seq4, comp25530_c0_seq1, comp31778_c0_seq3, comp31778_c0_seq2, comp25530_c0_seq3, comp31778_c0_seq1, comp31778_c0_seq8, comp31778_c0_seq7, comp31778_c0_seq6, comp31778_c0_seq5, comp31778_c0_seq9, comp31778_c0_seq10, comp35284_c0_seq2, comp35284_c0_seq4, comp35284_c0_seq3	map00260
Glycine, serine and threonine metabolism	161	kinase	ec:2.7.1.39	2	comp30174_c0_seq1, comp30174_c0_seq2	map00260
Glycine, serine and threonine metabolism	161	3-kinase	ec:2.7.1.31	1	comp25946_c0_seq2	map00260
Glycine, serine and threonine metabolism	161	transaminase	ec:2.6.1.44	7	comp27936_c0_seq5, comp27936_c0_seq6, comp35092_c0_seq45, comp30357_c0_seq2, comp27936_c0_seq1, comp30357_c0_seq1, comp31918_c0_seq1	map00260
Glycine, serine and threonine metabolism	161	O-phosphatidyltransferase	ec:2.7.8.8	6	comp32292_c0_seq4, comp32292_c0_seq20, comp32292_c0_seq3, comp32292_c0_seq2, comp17996_c0_seq1, comp32292_c0_seq14	map00260
Glycine, serine and threonine metabolism	161	aldolase	ec:4.1.2.5	6	comp28130_c1_seq23, comp28130_c1_seq11, comp28130_c1_seq10, comp28130_c1_seq21, comp28130_c1_seq1, comp28130_c1_seq9	map00260
Glycine, serine and threonine metabolism	161	dehydrogenase	ec:1.2.1.11	2	comp17471_c0_seq2, comp17471_c0_seq1	map00260
Glycine, serine and threonine metabolism	161	dehydrogenase	ec:1.8.1.4	12	comp32291_c0_seq1, comp32291_c0_seq3, comp32291_c0_seq2, comp32019_c0_seq34, comp21937_c1_seq1, comp32291_c0_seq14, comp32019_c0_seq9, comp32019_c0_seq40, comp21937_c2_seq1, comp32019_c0_seq5, comp33491_c0_seq1, comp33491_c0_seq2	map00260
Glycine, serine and threonine metabolism	161	phosphatase	ec:3.1.3.3	2	comp35755_c1_seq2, comp28990_c0_seq3	map00260
Glycine, serine and threonine metabolism	161	dehydrogenase	ec:1.1.1.1	19	comp34041_c0_seq11, comp34041_c0_seq10, comp32285_c0_seq8, comp33670_c0_seq6, comp33670_c0_seq5, comp34041_c0_seq2, comp32813_c0_seq3, comp34041_c0_seq1, comp7505_c0_seq2, comp34041_c0_seq6, comp32285_c0_seq11, comp34041_c0_seq4, comp8489_c0_seq2, comp34041_c0_seq3, comp33245_c0_seq1, comp19138_c0_seq2, comp19138_c0_seq3, comp28084_c0_seq1, comp33245_c0_seq2	map00260
Glycine, serine and threonine metabolism	161	dehydrogenase	ec:1.1.1.3	4	comp35284_c0_seq2, comp35284_c0_seq4, comp32021_c0_seq3, comp35284_c0_seq3	map00260
Glycine, serine and threonine metabolism	161	transaminase	ec:2.6.1.4	2	comp30357_c0_seq2, comp30357_c0_seq1	map00260
Glycine, serine and threonine metabolism	161	ammonia-lyase	ec:4.3.1.17	1	comp23172_c0_seq2	map00260
Glycine, serine and threonine metabolism	161	ammonia-lyase	ec:4.3.1.18	1	comp23172_c0_seq2	map00260
Glycine, serine and threonine metabolism	161	ammonia-lyase	ec:4.3.1.19	3	comp31666_c0_seq3, comp31666_c0_seq4, comp23172_c0_seq2	map00260
Glycine, serine and threonine metabolism	161	dehydrogenase	ec:1.2.1.8	2	comp28490_c0_seq3, comp28490_c0_seq1	map00260
Glycine, serine and threonine metabolism	161	oxidase	ec:1.5.3.1	1	comp7816_c0_seq1	map00260
Glycine, serine and threonine metabolism	161	gamma-lyase	ec:4.4.1.1	2	comp30464_c0_seq21, comp30464_c0_seq32	map00260
Glycine, serine and threonine metabolism	161	dehydrogenase	ec:1.1.99.1	2	comp25710_c0_seq1, comp27633_c0_seq1	map00260
Glycine, serine and threonine metabolism	161	hydroxymethyltransferase	ec:2.1.2.1	12	comp29297_c0_seq6, comp32224_c0_seq3, comp32224_c0_seq4, comp29904_c0_seq6, comp29297_c0_seq2, comp29297_c0_seq3, comp29297_c0_seq4, comp29297_c0_seq5, comp29904_c0_seq4, comp23596_c1_seq1, comp29904_c0_seq1, comp27118_c0_seq2	map00260
Glycine, serine and threonine metabolism	161	dehydrogenase (aminomethyl-transferring)	ec:1.4.4.2	3	comp33266_c0_seq1, comp33266_c0_seq2, comp27929_c0_seq1	map00260
Glycine, serine and threonine metabolism	161	synthase	ec:4.2.3.1	1	comp22823_c0_seq1	map00260
Glycine, serine and threonine metabolism	161	S-aminomethyldihydrolipoylprotein:(6S)-tetrahydrofolate aminomethyltransferase (ammonia-forming)	ec:2.1.2.10	8	comp33327_c0_seq3, comp32102_c0_seq5, comp29037_c0_seq2, comp29037_c0_seq3, comp32102_c0_seq3, comp32102_c0_seq10, comp32102_c0_seq23, comp33327_c0_seq1	map00260
Glycine, serine and threonine metabolism	161	synthase	ec:4.2.1.20	6	comp25820_c0_seq2, comp25820_c0_seq3, comp28075_c0_seq1, comp7149_c0_seq1, comp25595_c0_seq1, comp21161_c0_seq5	map00260
Glycine, serine and threonine metabolism	161	dehydrogenase	ec:1.1.1.95	9	comp34382_c0_seq4, comp34382_c0_seq5, comp24601_c0_seq2, comp24601_c0_seq1, comp35126_c0_seq9, comp34382_c0_seq1, comp34382_c0_seq2, comp35126_c0_seq3, comp24601_c0_seq6	map00260
Glycine, serine and threonine metabolism	161	reductase	ec:1.1.1.81	10	comp27111_c0_seq6, comp31583_c0_seq5, comp19522_c0_seq1, comp31583_c0_seq4, comp31583_c0_seq3, comp34955_c0_seq9, comp33185_c0_seq7, comp31583_c0_seq9, comp33185_c0_seq8, comp33185_c0_seq5	map00260
Glycine, serine and threonine metabolism	161	dehydrogenase	ec:1.1.1.29	7	comp35706_c3_seq1, comp19522_c0_seq1, comp28962_c0_seq5, comp28962_c0_seq7, comp33185_c0_seq7, comp33185_c0_seq8, comp33185_c0_seq5	map00260
Glycine, serine and threonine metabolism	161	oxidase	ec:1.4.3.21	23	comp24918_c0_seq1, comp34072_c1_seq5, comp25464_c0_seq5, comp25464_c0_seq4, comp31023_c0_seq1, comp25464_c0_seq1, comp30360_c0_seq28, comp32590_c0_seq1, comp27122_c0_seq4, comp27472_c0_seq1, comp25464_c2_seq1, comp34072_c1_seq29, comp34072_c1_seq28, comp33320_c0_seq1, comp27532_c0_seq4, comp34072_c1_seq24, comp34072_c1_seq16, comp33320_c0_seq5, comp32553_c0_seq5, comp33320_c0_seq6, comp32553_c0_s…	map00260
Arginine and proline metabolism	159	aminotransferase	ec:2.6.1.13	3	comp32612_c3_seq1, comp32612_c3_seq11, comp32612_c3_seq9	map00330
Arginine and proline metabolism	159	decarboxylase	ec:4.1.1.50	5	comp27449_c1_seq1, comp31447_c0_seq10, comp31447_c0_seq11, comp31447_c0_seq17, comp27534_c0_seq1	map00330
Arginine and proline metabolism	159	transaminase	ec:2.6.1.21	3	comp27509_c0_seq5, comp28016_c0_seq1, comp28016_c0_seq2	map00330
Arginine and proline metabolism	159	N-methyltransferase	ec:2.1.1.2	1	comp26812_c0_seq1	map00330
Arginine and proline metabolism	159	dehydrogenase	ec:1.2.1.41	14	comp31812_c0_seq17, comp31812_c0_seq28, comp31812_c0_seq26, comp31812_c0_seq27, comp31812_c0_seq24, comp31812_c0_seq14, comp31812_c0_seq20, comp31812_c0_seq10, comp31812_c0_seq21, comp31812_c0_seq6, comp31812_c0_seq7, comp31812_c0_seq2, comp31812_c0_seq8, comp14487_c0_seq1	map00330
Arginine and proline metabolism	159	dioxygenase	ec:1.14.11.2	9	comp17629_c1_seq2, comp31953_c0_seq4, comp33785_c0_seq8, comp24997_c0_seq1, comp29306_c0_seq1, comp31382_c0_seq2, comp31382_c0_seq1, comp31953_c0_seq1, comp25475_c0_seq2	map00330
Arginine and proline metabolism	159	synthase	ec:2.5.1.16	14	comp28243_c0_seq1, comp28243_c0_seq3, comp28243_c0_seq12, comp28243_c0_seq2, comp28243_c0_seq6, comp28243_c0_seq9, comp21636_c0_seq1, comp25472_c0_seq1, comp25916_c0_seq2, comp25916_c0_seq1, comp24046_c1_seq1, comp10175_c0_seq1, comp24046_c0_seq1, comp26834_c0_seq1	map00330
Arginine and proline metabolism	159	synthase	ec:2.5.1.22	12	comp28243_c0_seq1, comp28243_c0_seq3, comp28243_c0_seq12, comp28243_c0_seq2, comp22400_c0_seq1, comp24046_c1_seq1, comp10175_c0_seq1, comp28243_c0_seq6, comp24046_c0_seq1, comp28243_c0_seq9, comp35239_c0_seq24, comp35239_c0_seq31	map00330
Arginine and proline metabolism	159	decarboxylase	ec:4.1.1.19	7	comp30196_c0_seq8, comp31447_c0_seq10, comp30196_c0_seq15, comp30196_c0_seq14, comp31447_c0_seq11, comp30196_c0_seq17, comp31447_c0_seq17	map00330
Arginine and proline metabolism	159	transaminase	ec:2.6.1.1	37	comp33541_c0_seq9, comp31519_c0_seq3, comp31519_c0_seq2, comp29348_c0_seq6, comp26954_c0_seq2, comp26954_c0_seq1, comp29348_c0_seq4, comp28992_c0_seq4, comp22543_c0_seq3, comp28992_c0_seq3, comp27901_c0_seq4, comp33541_c0_seq10, comp22543_c0_seq2, comp28992_c0_seq1, comp33508_c0_seq1, comp33541_c0_seq6, comp24192_c0_seq2, comp26885_c0_seq2, comp32994_c0_seq4, comp24192_c0_seq6, comp32994_c0_seq3,…	map00330
Arginine and proline metabolism	159	dehydrogenase (NAD+)	ec:1.2.1.3	42	comp24270_c0_seq18, comp32096_c1_seq19, comp32940_c0_seq3, comp32096_c1_seq1, comp32096_c1_seq17, comp32940_c0_seq1, comp32096_c1_seq18, comp32940_c0_seq2, comp24270_c0_seq10, comp24270_c0_seq32, comp24270_c0_seq12, comp24270_c0_seq11, comp24270_c0_seq38, comp24270_c0_seq37, comp26196_c0_seq5, comp29898_c0_seq1, comp29898_c0_seq2, comp24270_c0_seq1, comp26196_c0_seq4, comp26196_c0_seq1, comp26196…	map00330
Arginine and proline metabolism	159	deiminase	ec:3.5.3.12	2	comp28771_c0_seq5, comp28771_c0_seq2	map00330
Arginine and proline metabolism	159	agmatine ureohydrolase	ec:3.5.3.11	2	comp27216_c0_seq2, comp27216_c0_seq1	map00330
Arginine and proline metabolism	159	amidase	ec:3.5.1.53	2	comp32513_c0_seq1, comp32513_c0_seq4	map00330
Arginine and proline metabolism	159	reductase	ec:1.5.1.2	2	comp29311_c0_seq1, comp29311_c0_seq2	map00330
Arginine and proline metabolism	159	acylamidase	ec:3.5.1.4	12	comp34431_c0_seq1, comp35398_c1_seq16, comp31386_c0_seq13, comp32104_c0_seq31, comp33295_c0_seq18, comp31386_c0_seq2, comp30022_c0_seq5, comp30467_c0_seq1, comp30022_c0_seq2, comp34431_c0_seq3, comp34431_c0_seq2, comp35102_c0_seq8	map00330
Arginine and proline metabolism	159	synthase (NADPH)	ec:1.14.13.39	3	comp33493_c0_seq30, comp33493_c0_seq41, comp33493_c0_seq29	map00330
Arginine and proline metabolism	159	arginine amidinase	ec:3.5.3.1	2	comp27216_c0_seq2, comp27216_c0_seq1	map00330
Arginine and proline metabolism	159	5-kinase	ec:2.7.2.11	15	comp31812_c0_seq17, comp31812_c0_seq28, comp31812_c0_seq26, comp31812_c0_seq27, comp31812_c0_seq24, comp31812_c0_seq14, comp31812_c0_seq20, comp31812_c0_seq10, comp31812_c0_seq21, comp31812_c0_seq6, comp31812_c0_seq7, comp31812_c0_seq2, comp31812_c0_seq8, comp16495_c0_seq1, comp14487_c0_seq1	map00330
beta-Alanine metabolism	155	transaminase	ec:2.6.1.19	7	comp29220_c3_seq5, comp29220_c3_seq7, comp29220_c3_seq9, comp29220_c3_seq12, comp29220_c3_seq15, comp29220_c3_seq1, comp29220_c3_seq3	map00410
beta-Alanine metabolism	155	hydantoinase	ec:3.5.2.2	4	comp31272_c0_seq1, comp31272_c0_seq3, comp31272_c0_seq2, comp31272_c0_seq4	map00410
beta-Alanine metabolism	155	synthase	ec:2.5.1.16	14	comp28243_c0_seq1, comp28243_c0_seq3, comp28243_c0_seq12, comp28243_c0_seq2, comp28243_c0_seq6, comp28243_c0_seq9, comp21636_c0_seq1, comp25472_c0_seq1, comp25916_c0_seq2, comp25916_c0_seq1, comp24046_c1_seq1, comp10175_c0_seq1, comp24046_c0_seq1, comp26834_c0_seq1	map00410
beta-Alanine metabolism	155	synthase	ec:2.5.1.22	12	comp28243_c0_seq1, comp28243_c0_seq3, comp28243_c0_seq12, comp28243_c0_seq2, comp22400_c0_seq1, comp24046_c1_seq1, comp10175_c0_seq1, comp28243_c0_seq6, comp24046_c0_seq1, comp28243_c0_seq9, comp35239_c0_seq24, comp35239_c0_seq31	map00410
beta-Alanine metabolism	155	decarboxylase	ec:4.1.1.15	5	comp31305_c0_seq1, comp31736_c0_seq3, comp31305_c0_seq2, comp31736_c0_seq1, comp31736_c0_seq2	map00410
beta-Alanine metabolism	155	dehydrogenase [NAD(P)+]	ec:1.2.1.5	6	comp32940_c0_seq3, comp32940_c0_seq1, comp32940_c0_seq2, comp31496_c0_seq2, comp31496_c0_seq1, comp30437_c1_seq2	map00410
beta-Alanine metabolism	155	dehydrogenase (NAD+)	ec:1.2.1.3	42	comp24270_c0_seq18, comp32096_c1_seq19, comp32940_c0_seq3, comp32096_c1_seq1, comp32096_c1_seq17, comp32940_c0_seq1, comp32096_c1_seq18, comp32940_c0_seq2, comp24270_c0_seq10, comp24270_c0_seq32, comp24270_c0_seq12, comp24270_c0_seq11, comp24270_c0_seq38, comp24270_c0_seq37, comp26196_c0_seq5, comp29898_c0_seq1, comp29898_c0_seq2, comp24270_c0_seq1, comp26196_c0_seq4, comp26196_c0_seq1, comp26196…	map00410
beta-Alanine metabolism	155	dehydrogenase (NADP+)	ec:1.3.1.2	7	comp33226_c0_seq13, comp33226_c0_seq7, comp33226_c0_seq5, comp33226_c0_seq3, comp33226_c0_seq4, comp33226_c0_seq14, comp33226_c0_seq38	map00410
beta-Alanine metabolism	155	N-carbamoyl-beta-alanine amidohydrolase	ec:3.5.1.6	1	comp25139_c0_seq1	map00410
beta-Alanine metabolism	155	ligase (AMP-forming)	ec:6.3.2.1	4	comp33831_c0_seq21, comp33831_c0_seq13, comp33831_c0_seq24, comp33831_c0_seq14	map00410
beta-Alanine metabolism	155	decarboxylase	ec:4.1.1.9	3	comp32121_c0_seq25, comp32121_c0_seq13, comp32121_c0_seq35	map00410
beta-Alanine metabolism	155	hydrolase	ec:3.1.2.4	14	comp31322_c0_seq7, comp33274_c0_seq1, comp32087_c1_seq26, comp33274_c0_seq3, comp32087_c1_seq8, comp32087_c1_seq40, comp32087_c1_seq30, comp32087_c1_seq52, comp32087_c1_seq11, comp32087_c1_seq12, comp30929_c0_seq1, comp31322_c0_seq5, comp31322_c0_seq3, comp32087_c1_seq60	map00410
beta-Alanine metabolism	155	hydratase	ec:4.2.1.17	41	comp15623_c0_seq1, comp34861_c0_seq51, comp34861_c0_seq50, comp34861_c0_seq94, comp34861_c0_seq31, comp34861_c0_seq74, comp27630_c0_seq5, comp34861_c0_seq91, comp25697_c0_seq1, comp31322_c0_seq7, comp25697_c0_seq3, comp27630_c0_seq2, comp27630_c0_seq3, comp34861_c0_seq32, comp34861_c0_seq78, comp34186_c0_seq27, comp32087_c1_seq8, comp32087_c1_seq30, comp32087_c1_seq52, comp32087_c1_seq11, comp320…	map00410
beta-Alanine metabolism	155	oxidase	ec:1.4.3.21	23	comp24918_c0_seq1, comp34072_c1_seq5, comp25464_c0_seq5, comp25464_c0_seq4, comp31023_c0_seq1, comp25464_c0_seq1, comp30360_c0_seq28, comp32590_c0_seq1, comp27122_c0_seq4, comp27472_c0_seq1, comp25464_c2_seq1, comp34072_c1_seq29, comp34072_c1_seq28, comp33320_c0_seq1, comp27532_c0_seq4, comp34072_c1_seq24, comp34072_c1_seq16, comp33320_c0_seq5, comp32553_c0_seq5, comp33320_c0_seq6, comp32553_c0_s…	map00410
Glyoxylate and dicarboxylate metabolism	153	carboxylase	ec:6.4.1.3	3	comp33546_c0_seq34, comp33546_c0_seq15, comp33546_c0_seq80	map00630
Glyoxylate and dicarboxylate metabolism	153	ligase	ec:6.3.1.2	16	comp33488_c0_seq10, comp33589_c1_seq46, comp32872_c0_seq4, comp32872_c0_seq1, comp32872_c0_seq35, comp29317_c0_seq1, comp32872_c0_seq12, comp32872_c0_seq26, comp33488_c0_seq16, comp33589_c1_seq51, comp33488_c0_seq15, comp23472_c0_seq1, comp23472_c0_seq2, comp33589_c1_seq11, comp33488_c0_seq3, comp33488_c0_seq6	map00630
Glyoxylate and dicarboxylate metabolism	153	dehydrogenase	ec:1.1.99.14	1	comp30940_c0_seq1	map00630
Glyoxylate and dicarboxylate metabolism	153	3-kinase	ec:2.7.1.31	1	comp25946_c0_seq2	map00630
Glyoxylate and dicarboxylate metabolism	153	ligase	ec:6.2.1.8	2	comp32716_c0_seq2, comp32716_c0_seq9	map00630
Glyoxylate and dicarboxylate metabolism	153	synthase (ferredoxin)	ec:1.4.7.1	10	comp35507_c0_seq33, comp35507_c0_seq44, comp32363_c0_seq13, comp35507_c0_seq27, comp35507_c0_seq38, comp35507_c0_seq49, comp32363_c0_seq28, comp34502_c0_seq4, comp35507_c0_seq5, comp35507_c0_seq31	map00630
Glyoxylate and dicarboxylate metabolism	153	transaminase	ec:2.6.1.4	2	comp30357_c0_seq2, comp30357_c0_seq1	map00630
Glyoxylate and dicarboxylate metabolism	153	ec:3.5.1.49 formamidase	ec:3.5.1.49	5	comp30863_c0_seq8, comp30863_c0_seq6, comp30863_c0_seq4, comp30863_c0_seq1, comp30863_c0_seq2	map00630
Glyoxylate and dicarboxylate metabolism	153	deformylase	ec:3.5.1.10	2	comp32412_c0_seq9, comp32412_c0_seq2	map00630
Glyoxylate and dicarboxylate metabolism	153	dehydrogenase	ec:1.2.1.2	2	comp27705_c0_seq2, comp27705_c0_seq1	map00630
Glyoxylate and dicarboxylate metabolism	153	C-acetyltransferase	ec:2.3.1.9	7	comp35735_c0_seq6, comp34427_c0_seq33, comp35735_c0_seq15, comp28573_c0_seq4, comp35735_c0_seq22, comp16011_c0_seq1, comp28573_c0_seq2	map00630
Glyoxylate and dicarboxylate metabolism	153	oxidase	ec:1.2.3.4	3	comp35056_c0_seq14, comp35056_c0_seq3, comp35056_c0_seq23	map00630
Glyoxylate and dicarboxylate metabolism	153	synthase	ec:2.3.3.9	1	comp22283_c0_seq1	map00630
Glyoxylate and dicarboxylate metabolism	153	(Si)-synthase	ec:2.3.3.1	8	comp34677_c0_seq4, comp34677_c0_seq3, comp35078_c0_seq16, comp35078_c0_seq8, comp34677_c0_seq1, comp35078_c0_seq19, comp35078_c0_seq20, comp35078_c0_seq14	map00630
Glyoxylate and dicarboxylate metabolism	153	hydroxymethyltransferase	ec:2.1.2.1	12	comp29297_c0_seq6, comp32224_c0_seq3, comp32224_c0_seq4, comp29904_c0_seq6, comp29297_c0_seq2, comp29297_c0_seq3, comp29297_c0_seq4, comp29297_c0_seq5, comp29904_c0_seq4, comp23596_c1_seq1, comp29904_c0_seq1, comp27118_c0_seq2	map00630
Glyoxylate and dicarboxylate metabolism	153	hydratase	ec:4.2.1.3	13	comp20666_c0_seq2, comp35378_c0_seq7, comp32649_c1_seq4, comp35378_c0_seq5, comp28345_c0_seq1, comp35378_c0_seq3, comp32649_c1_seq3, comp35378_c0_seq1, comp35378_c0_seq2, comp31171_c0_seq3, comp31171_c0_seq2, comp32649_c0_seq1, comp32649_c0_seq5	map00630
Glyoxylate and dicarboxylate metabolism	153	equilase	ec:1.11.1.6	17	comp34572_c0_seq2, comp32269_c0_seq1, comp32269_c0_seq2, comp32269_c0_seq3, comp34572_c0_seq6, comp34511_c0_seq46, comp30125_c1_seq12, comp34511_c0_seq23, comp34511_c0_seq45, comp34511_c0_seq15, comp35128_c1_seq8, comp32269_c0_seq5, comp32269_c0_seq6, comp28882_c0_seq2, comp28882_c0_seq1, comp30125_c1_seq16, comp34511_c0_seq10	map00630
Glyoxylate and dicarboxylate metabolism	153	decarboxylase	ec:4.1.1.8	1	comp28020_c0_seq1	map00630
Glyoxylate and dicarboxylate metabolism	153	phosphatase	ec:3.1.3.18	6	comp33522_c0_seq44, comp33522_c0_seq125, comp26674_c0_seq1, comp33522_c0_seq71, comp19773_c0_seq1, comp32827_c0_seq6	map00630
Glyoxylate and dicarboxylate metabolism	153	reductase (NADP+)	ec:1.1.1.79	7	comp27111_c0_seq6, comp31583_c0_seq5, comp31583_c0_seq4, comp31583_c0_seq3, comp34955_c0_seq9, comp10876_c0_seq1, comp31583_c0_seq9	map00630
Glyoxylate and dicarboxylate metabolism	153	oxidase	ec:1.1.3.15	4	comp21858_c0_seq1, comp29196_c0_seq1, comp29196_c0_seq4, comp35371_c0_seq8	map00630
Glyoxylate and dicarboxylate metabolism	153	reductase	ec:1.1.1.81	10	comp27111_c0_seq6, comp31583_c0_seq5, comp19522_c0_seq1, comp31583_c0_seq4, comp31583_c0_seq3, comp34955_c0_seq9, comp33185_c0_seq7, comp31583_c0_seq9, comp33185_c0_seq8, comp33185_c0_seq5	map00630
Glyoxylate and dicarboxylate metabolism	153	reductase	ec:1.1.1.60	3	comp30820_c0_seq3, comp10876_c0_seq1, comp30820_c0_seq1	map00630
Glyoxylate and dicarboxylate metabolism	153	dehydrogenase	ec:1.1.1.37	17	comp23013_c0_seq1, comp26866_c1_seq1, comp30150_c0_seq3, comp23013_c0_seq2, comp35436_c0_seq13, comp35436_c0_seq6, comp22345_c0_seq1, comp30517_c0_seq1, comp33253_c0_seq2, comp19654_c0_seq1, comp35436_c0_seq4, comp19654_c0_seq2, comp33253_c0_seq8, comp33253_c0_seq7, comp33253_c0_seq4, comp33253_c0_seq6, comp33253_c0_seq5	map00630
Glyoxylate and dicarboxylate metabolism	153	reductase	ec:1.1.1.36	3	comp27512_c0_seq3, comp19788_c0_seq1, comp27512_c0_seq4	map00630
Glyoxylate and dicarboxylate metabolism	153	reductase	ec:1.1.1.26	3	comp27355_c0_seq2, comp34955_c0_seq9, comp31583_c0_seq9	map00630
Glyoxylate and dicarboxylate metabolism	153	dehydrogenase	ec:1.1.1.29	7	comp35706_c3_seq1, comp19522_c0_seq1, comp28962_c0_seq5, comp28962_c0_seq7, comp33185_c0_seq7, comp33185_c0_seq8, comp33185_c0_seq5	map00630
Sphingolipid metabolism	152	phosphodiesterase	ec:3.1.4.12	15	comp25996_c0_seq2, comp23784_c0_seq1, comp25996_c0_seq1, comp21764_c1_seq2, comp33062_c0_seq19, comp33062_c0_seq26, comp19876_c0_seq2, comp33062_c0_seq11, comp33062_c0_seq22, comp30129_c1_seq8, comp30129_c1_seq7, comp30129_c1_seq6, comp30129_c1_seq5, comp30129_c1_seq4, comp30129_c1_seq3	map00600
Sphingolipid metabolism	152	reductase	ec:1.1.1.102	1	comp28121_c0_seq11	map00600
Sphingolipid metabolism	152	kinase	ec:2.7.1.138	7	comp27083_c0_seq10, comp34059_c0_seq4, comp34059_c0_seq6, comp34059_c0_seq11, comp27083_c0_seq9, comp34059_c0_seq10, comp27083_c0_seq8	map00600
Sphingolipid metabolism	152	phosphatase	ec:3.1.3.4	18	comp30334_c0_seq9, comp34003_c0_seq5, comp34570_c0_seq33, comp30334_c0_seq18, comp34003_c0_seq4, comp34003_c0_seq1, comp34003_c0_seq2, comp30334_c0_seq11, comp26552_c1_seq7, comp33804_c0_seq4, comp33804_c0_seq3, comp22981_c0_seq6, comp22981_c0_seq5, comp25610_c0_seq5, comp9976_c0_seq1, comp22981_c0_seq2, comp25610_c0_seq1, comp25610_c0_seq4	map00600
Sphingolipid metabolism	152	psychosine hydrolase	ec:3.2.1.45	20	comp26208_c0_seq3, comp29539_c0_seq9, comp21199_c0_seq2, comp26208_c0_seq1, comp26208_c0_seq2, comp26208_c1_seq1, comp21288_c0_seq1, comp35520_c0_seq8, comp35520_c0_seq3, comp35520_c0_seq2, comp29539_c0_seq12, comp35520_c0_seq4, comp29539_c0_seq1, comp34698_c0_seq5, comp34698_c0_seq6, comp23657_c0_seq1, comp34698_c0_seq3, comp34698_c0_seq1, comp35520_c0_seq12, comp35520_c0_seq11	map00600
Sphingolipid metabolism	152	acylsphingosine deacylase	ec:3.5.1.23	3	comp35332_c0_seq9, comp32612_c3_seq7, comp35332_c0_seq6	map00600
Sphingolipid metabolism	152	glucosyltransferase	ec:2.4.1.80	5	comp31016_c1_seq5, comp31016_c1_seq2, comp31016_c1_seq4, comp31016_c1_seq3, comp25037_c0_seq1	map00600
Sphingolipid metabolism	152	melibiase	ec:3.2.1.22	19	comp32596_c0_seq11, comp32596_c0_seq22, comp32596_c0_seq12, comp32596_c0_seq23, comp24670_c2_seq4, comp32596_c0_seq24, comp24670_c2_seq2, comp32596_c0_seq26, comp30431_c0_seq1, comp32596_c0_seq17, comp32596_c0_seq4, comp22542_c0_seq2, comp30431_c0_seq14, comp32596_c0_seq10, comp30090_c0_seq1, comp30090_c0_seq2, comp32596_c0_seq9, comp26858_c0_seq1, comp30431_c0_seq9	map00600
Sphingolipid metabolism	152	lactase (ambiguous)	ec:3.2.1.23	47	comp35756_c0_seq22, comp28900_c0_seq1, comp35756_c0_seq24, comp33207_c0_seq2, comp32108_c0_seq10, comp32108_c0_seq11, comp26922_c0_seq1, comp33628_c0_seq1, comp33628_c0_seq2, comp33628_c0_seq11, comp34868_c0_seq3, comp33628_c0_seq5, comp33628_c0_seq6, comp34868_c0_seq8, comp33207_c0_seq1, comp33628_c0_seq4, comp33628_c0_seq7, comp33628_c0_seq8, comp33691_c0_seq14, comp35096_c0_seq2, comp35096_c0_…	map00600
Sphingolipid metabolism	152	aldolase	ec:4.1.2.27	7	comp30919_c0_seq16, comp30919_c0_seq49, comp30919_c0_seq23, comp30919_c0_seq54, comp30919_c0_seq51, comp30919_c0_seq2, comp30919_c0_seq70	map00600
Sphingolipid metabolism	152	N-acyltransferase	ec:2.3.1.24	4	comp29274_c0_seq3, comp29274_c0_seq2, comp33702_c2_seq2, comp33702_c2_seq1	map00600
Sphingolipid metabolism	152	C-palmitoyltransferase	ec:2.3.1.50	6	comp34851_c0_seq2, comp30256_c1_seq1, comp34851_c0_seq11, comp34851_c0_seq14, comp34851_c0_seq9, comp30256_c1_seq2	map00600
Lysine degradation	150	transaminase	ec:2.6.1.21	3	comp27509_c0_seq5, comp28016_c0_seq1, comp28016_c0_seq2	map00310
Lysine degradation	150	5-dioxygenase	ec:1.14.11.4	1	comp35201_c0_seq6	map00310
Lysine degradation	150	N-methyltransferase	ec:2.1.1.43	33	comp33555_c0_seq4, comp17674_c0_seq1, comp33555_c0_seq5, comp35286_c0_seq28, comp34397_c0_seq1, comp24354_c0_seq1, comp32411_c0_seq3, comp32411_c0_seq2, comp33224_c0_seq1, comp33224_c0_seq2, comp35286_c0_seq88, comp35286_c0_seq21, comp33131_c0_seq5, comp35715_c0_seq1, comp35286_c0_seq85, comp33131_c0_seq7, comp35286_c0_seq62, comp34397_c0_seq11, comp32249_c0_seq9, comp31147_c0_seq7, comp35286_c0_…	map00310
Lysine degradation	150	dehydrogenase (NAD+)	ec:1.2.1.3	42	comp24270_c0_seq18, comp32096_c1_seq19, comp32940_c0_seq3, comp32096_c1_seq1, comp32096_c1_seq17, comp32940_c0_seq1, comp32096_c1_seq18, comp32940_c0_seq2, comp24270_c0_seq10, comp24270_c0_seq32, comp24270_c0_seq12, comp24270_c0_seq11, comp24270_c0_seq38, comp24270_c0_seq37, comp26196_c0_seq5, comp29898_c0_seq1, comp29898_c0_seq2, comp24270_c0_seq1, comp26196_c0_seq4, comp26196_c0_seq1, comp26196…	map00310
Lysine degradation	150	C-acetyltransferase	ec:2.3.1.9	7	comp35735_c0_seq6, comp34427_c0_seq33, comp35735_c0_seq15, comp28573_c0_seq4, comp35735_c0_seq22, comp16011_c0_seq1, comp28573_c0_seq2	map00310
Lysine degradation	150	dehydrogenase (NADP+, L-lysine-forming)	ec:1.5.1.8	3	comp35675_c0_seq11, comp35675_c0_seq12, comp35675_c0_seq5	map00310
Lysine degradation	150	succinyltransferase	ec:2.3.1.61	12	comp35565_c1_seq38, comp29811_c0_seq2, comp30569_c0_seq1, comp35565_c1_seq24, comp30569_c0_seq7, comp35565_c1_seq34, comp35565_c1_seq20, comp35565_c1_seq1, comp30569_c0_seq9, comp30569_c0_seq8, comp29811_c0_seq1, comp35565_c1_seq19	map00310
Lysine degradation	150	dehydrogenase (NADP+, L-glutamate-forming)	ec:1.5.1.10	3	comp35675_c0_seq11, comp35675_c0_seq12, comp35675_c0_seq5	map00310
Lysine degradation	150	hydratase	ec:4.2.1.17	41	comp15623_c0_seq1, comp34861_c0_seq51, comp34861_c0_seq50, comp34861_c0_seq94, comp34861_c0_seq31, comp34861_c0_seq74, comp27630_c0_seq5, comp34861_c0_seq91, comp25697_c0_seq1, comp31322_c0_seq7, comp25697_c0_seq3, comp27630_c0_seq2, comp27630_c0_seq3, comp34861_c0_seq32, comp34861_c0_seq78, comp34186_c0_seq27, comp32087_c1_seq8, comp32087_c1_seq30, comp32087_c1_seq52, comp32087_c1_seq11, comp320…	map00310
Lysine degradation	150	dehydrogenase	ec:1.1.1.35	15	comp15623_c0_seq1, comp34861_c0_seq83, comp34861_c0_seq86, comp30609_c0_seq5, comp30609_c0_seq4, comp34450_c0_seq4, comp30609_c0_seq2, comp34450_c0_seq1, comp34450_c0_seq7, comp34450_c0_seq5, comp34861_c0_seq98, comp34186_c0_seq27, comp26067_c0_seq1, comp26067_c0_seq5, comp26067_c0_seq4	map00310
Lysine degradation	150	dehydrogenase (succinyl-transferring)	ec:1.2.4.2	3	comp35776_c0_seq2, comp35776_c0_seq3, comp35776_c0_seq6	map00310
Phosphatidylinositol signaling system	150	kinase (ATP)	ec:2.7.1.107	18	comp27083_c0_seq9, comp29652_c0_seq2, comp30852_c0_seq3, comp29652_c0_seq5, comp29652_c0_seq4, comp30852_c0_seq9, comp27083_c0_seq8, comp25450_c0_seq1, comp25450_c0_seq2, comp26042_c0_seq2, comp27083_c0_seq10, comp30852_c0_seq1, comp35216_c1_seq25, comp30852_c0_seq2, comp34071_c0_seq1, comp34059_c0_seq10, comp26042_c1_seq1, comp24613_c0_seq2	map04070
Phosphatidylinositol signaling system	150	3-kinase	ec:2.7.1.127	4	comp8408_c0_seq1, comp28097_c0_seq2, comp28097_c0_seq1, comp28097_c0_seq3	map04070
Phosphatidylinositol signaling system	150	4-kinase	ec:2.7.1.67	12	comp32748_c2_seq4, comp32748_c2_seq1, comp32748_c2_seq2, comp33001_c0_seq1, comp29183_c0_seq6, comp32748_c2_seq7, comp29183_c0_seq8, comp32748_c2_seq5, comp27806_c0_seq1, comp33001_c0_seq2, comp20243_c0_seq1, comp29183_c0_seq1	map04070
Phosphatidylinositol signaling system	150	5-kinase	ec:2.7.1.68	16	comp25973_c0_seq2, comp25973_c0_seq1, comp32728_c0_seq1, comp33684_c0_seq1, comp33684_c0_seq3, comp33684_c0_seq6, comp33684_c0_seq5, comp28298_c0_seq1, comp35569_c0_seq2, comp32925_c0_seq4, comp32925_c0_seq6, comp33315_c0_seq1, comp32744_c0_seq1, comp35294_c1_seq2, comp35569_c0_seq6, comp35569_c0_seq33	map04070
Phosphatidylinositol signaling system	150	phospholipase C	ec:3.1.4.11	9	comp34417_c1_seq3, comp25767_c0_seq1, comp35775_c0_seq7, comp34417_c1_seq8, comp25767_c1_seq1, comp27951_c0_seq1, comp30353_c0_seq3, comp26571_c0_seq1, comp19659_c0_seq1	map04070
Phosphatidylinositol signaling system	150	3-kinase	ec:2.7.1.137	5	comp32932_c0_seq1, comp35690_c0_seq46, comp32932_c0_seq3, comp34916_c0_seq1, comp32932_c0_seq4	map04070
Phosphatidylinositol signaling system	150	5/6-kinase	ec:2.7.1.159	5	comp29835_c0_seq6, comp30237_c0_seq1, comp29835_c0_seq3, comp29835_c0_seq11, comp28819_c0_seq1	map04070
Phosphatidylinositol signaling system	150	5-kinase	ec:2.7.1.150	15	comp32728_c0_seq1, comp34931_c1_seq16, comp35162_c1_seq19, comp32744_c0_seq3, comp34931_c1_seq47, comp35569_c0_seq2, comp32925_c0_seq4, comp34608_c0_seq14, comp32744_c0_seq1, comp35162_c0_seq1, comp35294_c1_seq1, comp35294_c1_seq2, comp35294_c1_seq3, comp35569_c0_seq6, comp35569_c0_seq33	map04070
Phosphatidylinositol signaling system	150	kinase C	ec:2.7.11.13	33	comp32010_c0_seq1, comp10006_c0_seq1, comp33061_c0_seq45, comp11249_c0_seq1, comp32010_c1_seq8, comp26301_c0_seq11, comp30347_c0_seq11, comp33148_c0_seq5, comp26301_c0_seq10, comp26301_c0_seq13, comp30396_c0_seq35, comp16545_c0_seq1, comp26301_c0_seq15, comp26301_c0_seq7, comp29261_c0_seq8, comp9719_c0_seq1, comp16545_c1_seq1, comp29261_c0_seq1, comp35254_c0_seq19, comp22231_c0_seq1, comp29261_c0…	map04070
Phosphatidylinositol signaling system	150	cytidylyltransferase	ec:2.7.7.41	12	comp34190_c1_seq21, comp32277_c0_seq5, comp34190_c1_seq30, comp34799_c0_seq38, comp32473_c0_seq2, comp32473_c0_seq3, comp32473_c0_seq4, comp22688_c0_seq2, comp22962_c0_seq2, comp32473_c0_seq7, comp34621_c0_seq2, comp34190_c1_seq27	map04070
Phosphatidylinositol signaling system	150	5-phosphatase	ec:3.1.3.36	11	comp29788_c0_seq1, comp29788_c0_seq2, comp29087_c0_seq6, comp33694_c0_seq12, comp30705_c0_seq3, comp33694_c0_seq1, comp33694_c0_seq4, comp25331_c0_seq2, comp33694_c0_seq8, comp29087_c0_seq10, comp29087_c0_seq1	map04070
Phosphatidylinositol signaling system	150	5-phosphatase	ec:3.1.3.56	4	comp25116_c1_seq2, comp25861_c0_seq1, comp25116_c1_seq4, comp26956_c0_seq5	map04070
Phosphatidylinositol signaling system	150	1-phosphatase	ec:3.1.3.57	4	comp30736_c0_seq2, comp19139_c0_seq1, comp24439_c0_seq2, comp24439_c0_seq1	map04070
Phosphatidylinositol signaling system	150	3-phosphatase	ec:3.1.3.67	1	comp25619_c0_seq1	map04070
Phosphatidylinositol signaling system	150	inositol-1,3-bisphosphate 3-phosphatase	ec:3.1.3.64	2	comp33719_c1_seq2, comp33719_c1_seq9	map04070
Phosphatidylinositol signaling system	150	phosphatase	ec:3.1.3.25	5	comp29205_c0_seq1, comp31623_c0_seq39, comp31623_c0_seq19, comp26227_c0_seq1, comp29205_c0_seq4	map04070
Phosphatidylinositol signaling system	150	3-phosphatidyltransferase	ec:2.7.8.11	1	comp28176_c0_seq27	map04070
Citrate cycle (TCA cycle)	149	carboxykinase (ATP)	ec:4.1.1.49	8	comp30571_c0_seq4, comp30169_c0_seq17, comp30571_c0_seq6, comp34332_c0_seq13, comp34332_c0_seq14, comp30571_c0_seq8, comp24255_c1_seq1, comp34332_c0_seq3	map00020
Citrate cycle (TCA cycle)	149	dehydrogenase	ec:1.3.5.1	11	comp33786_c1_seq1, comp31799_c1_seq27, comp19819_c0_seq1, comp24052_c0_seq2, comp33786_c1_seq4, comp11333_c0_seq1, comp34621_c0_seq4, comp33786_c1_seq9, comp34621_c0_seq5, comp32225_c0_seq22, comp34621_c0_seq1	map00020
Citrate cycle (TCA cycle)	149	ligase (ADP-forming)	ec:6.2.1.5	10	comp25774_c0_seq12, comp7899_c0_seq1, comp9973_c0_seq1, comp23201_c0_seq1, comp29407_c0_seq1, comp9973_c0_seq2, comp29407_c0_seq2, comp25774_c0_seq16, comp25774_c0_seq8, comp25774_c0_seq2	map00020
Citrate cycle (TCA cycle)	149	ligase (GDP-forming)	ec:6.2.1.4	6	comp9973_c0_seq1, comp23201_c0_seq1, comp9973_c0_seq2, comp22994_c0_seq1, comp27357_c0_seq2, comp27357_c0_seq1	map00020
Citrate cycle (TCA cycle)	149	dehydrogenase	ec:1.8.1.4	12	comp32291_c0_seq1, comp32291_c0_seq3, comp32291_c0_seq2, comp32019_c0_seq34, comp21937_c1_seq1, comp32291_c0_seq14, comp32019_c0_seq9, comp32019_c0_seq40, comp21937_c2_seq1, comp32019_c0_seq5, comp33491_c0_seq1, comp33491_c0_seq2	map00020
Citrate cycle (TCA cycle)	149	citrate synthase	ec:2.3.3.8	6	comp7899_c0_seq1, comp23201_c0_seq1, comp29407_c0_seq1, comp29407_c0_seq2, comp25774_c0_seq8, comp25774_c0_seq2	map00020
Citrate cycle (TCA cycle)	149	(Si)-synthase	ec:2.3.3.1	8	comp34677_c0_seq4, comp34677_c0_seq3, comp35078_c0_seq16, comp35078_c0_seq8, comp34677_c0_seq1, comp35078_c0_seq19, comp35078_c0_seq20, comp35078_c0_seq14	map00020
Citrate cycle (TCA cycle)	149	succinyltransferase	ec:2.3.1.61	12	comp35565_c1_seq38, comp29811_c0_seq2, comp30569_c0_seq1, comp35565_c1_seq24, comp30569_c0_seq7, comp35565_c1_seq34, comp35565_c1_seq20, comp35565_c1_seq1, comp30569_c0_seq9, comp30569_c0_seq8, comp29811_c0_seq1, comp35565_c1_seq19	map00020
Citrate cycle (TCA cycle)	149	hydratase	ec:4.2.1.3	13	comp20666_c0_seq2, comp35378_c0_seq7, comp32649_c1_seq4, comp35378_c0_seq5, comp28345_c0_seq1, comp35378_c0_seq3, comp32649_c1_seq3, comp35378_c0_seq1, comp35378_c0_seq2, comp31171_c0_seq3, comp31171_c0_seq2, comp32649_c0_seq1, comp32649_c0_seq5	map00020
Citrate cycle (TCA cycle)	149	hydratase	ec:4.2.1.2	11	comp32417_c2_seq15, comp32417_c2_seq3, comp32417_c2_seq13, comp32417_c2_seq25, comp32417_c2_seq9, comp32417_c2_seq8, comp32417_c2_seq20, comp32417_c2_seq6, comp32417_c2_seq30, comp35271_c0_seq30, comp32417_c2_seq17	map00020
Citrate cycle (TCA cycle)	149	acetyltransferase	ec:2.3.1.12	12	comp31475_c1_seq31, comp35565_c1_seq27, comp35565_c1_seq38, comp35565_c1_seq24, comp35565_c1_seq34, comp35565_c1_seq22, comp35565_c1_seq20, comp35565_c1_seq1, comp27913_c0_seq4, comp31092_c0_seq1, comp31475_c1_seq25, comp35565_c1_seq19	map00020
Citrate cycle (TCA cycle)	149	dehydrogenase	ec:1.1.1.37	17	comp23013_c0_seq1, comp26866_c1_seq1, comp30150_c0_seq3, comp23013_c0_seq2, comp35436_c0_seq13, comp35436_c0_seq6, comp22345_c0_seq1, comp30517_c0_seq1, comp33253_c0_seq2, comp19654_c0_seq1, comp35436_c0_seq4, comp19654_c0_seq2, comp33253_c0_seq8, comp33253_c0_seq7, comp33253_c0_seq4, comp33253_c0_seq6, comp33253_c0_seq5	map00020
Citrate cycle (TCA cycle)	149	dehydrogenase (NADP+)	ec:1.1.1.42	13	comp32118_c0_seq28, comp32118_c0_seq18, comp32118_c0_seq29, comp30421_c0_seq2, comp16476_c0_seq1, comp32118_c0_seq35, comp32118_c0_seq33, comp23200_c0_seq1, comp32118_c0_seq30, comp35324_c0_seq25, comp26798_c0_seq1, comp32118_c0_seq6, comp16908_c0_seq1	map00020
Citrate cycle (TCA cycle)	149	dehydrogenase (NAD+)	ec:1.1.1.41	7	comp32219_c0_seq10, comp25457_c0_seq1, comp32219_c0_seq1, comp32219_c0_seq3, comp32219_c0_seq2, comp32219_c0_seq4, comp30291_c0_seq1	map00020
Citrate cycle (TCA cycle)	149	dehydrogenase (succinyl-transferring)	ec:1.2.4.2	3	comp35776_c0_seq2, comp35776_c0_seq3, comp35776_c0_seq6	map00020
Citrate cycle (TCA cycle)	149	dehydrogenase (acetyl-transferring)	ec:1.2.4.1	15	comp22171_c0_seq1, comp18675_c1_seq2, comp18675_c1_seq1, comp32101_c0_seq4, comp32101_c0_seq2, comp32101_c0_seq1, comp18675_c1_seq3, comp24376_c0_seq1, comp30719_c3_seq5, comp30719_c3_seq11, comp18675_c0_seq1, comp26165_c0_seq2, comp26165_c0_seq11, comp26165_c0_seq8, comp28217_c0_seq1	map00020
Ascorbate and aldarate metabolism	149	glucuronokinase (phosphorylating)	ec:2.7.1.43	3	comp28071_c0_seq13, comp28071_c0_seq6, comp28071_c0_seq4	map00053
Ascorbate and aldarate metabolism	149	reductase (NADH)	ec:1.6.5.4	7	comp29438_c0_seq1, comp24023_c0_seq6, comp24023_c0_seq7, comp24023_c0_seq4, comp33886_c0_seq2, comp24023_c0_seq2, comp24023_c0_seq3	map00053
Ascorbate and aldarate metabolism	149	uridylyltransferase	ec:2.7.7.44	1	comp31130_c0_seq2	map00053
Ascorbate and aldarate metabolism	149	oxidase	ec:1.1.3.8	2	comp28909_c0_seq1, comp29333_c0_seq2	map00053
Ascorbate and aldarate metabolism	149	dehydrogenase (NAD+)	ec:1.2.1.3	42	comp24270_c0_seq18, comp32096_c1_seq19, comp32940_c0_seq3, comp32096_c1_seq1, comp32096_c1_seq17, comp32940_c0_seq1, comp32096_c1_seq18, comp32940_c0_seq2, comp24270_c0_seq10, comp24270_c0_seq32, comp24270_c0_seq12, comp24270_c0_seq11, comp24270_c0_seq38, comp24270_c0_seq37, comp26196_c0_seq5, comp29898_c0_seq1, comp29898_c0_seq2, comp24270_c0_seq1, comp26196_c0_seq4, comp26196_c0_seq1, comp26196…	map00053
Ascorbate and aldarate metabolism	149	oxidase	ec:1.10.3.3	34	comp35518_c0_seq7, comp23265_c0_seq1, comp20524_c0_seq2, comp20830_c0_seq4, comp28362_c0_seq1, comp20830_c0_seq8, comp34570_c0_seq6, comp27048_c1_seq1, comp31582_c0_seq49, comp34570_c0_seq1, comp23935_c0_seq1, comp31033_c0_seq8, comp20920_c0_seq1, comp31033_c0_seq5, comp35518_c0_seq47, comp34570_c0_seq13, comp31033_c0_seq4, comp33761_c0_seq19, comp33761_c0_seq5, comp33761_c0_seq7, comp31033_c1_se…	map00053
Ascorbate and aldarate metabolism	149	1-naphthol glucuronyltransferase	ec:2.4.1.17	8	comp31417_c0_seq3, comp27309_c0_seq1, comp31695_c0_seq7, comp31417_c0_seq1, comp31695_c0_seq8, comp31695_c0_seq4, comp23418_c0_seq1, comp23418_c1_seq1	map00053
Ascorbate and aldarate metabolism	149	3,5-epimerase	ec:5.1.3.18	1	comp29010_c0_seq1	map00053
Ascorbate and aldarate metabolism	149	aldolase	ec:4.1.2.20	2	comp23878_c0_seq1, comp23878_c0_seq2	map00053
Ascorbate and aldarate metabolism	149	dehydrogenase (ascorbate)	ec:1.8.5.1	8	comp29834_c0_seq3, comp29834_c0_seq4, comp29718_c0_seq4, comp29834_c0_seq5, comp29718_c0_seq1, comp29718_c0_seq2, comp29718_c0_seq3, comp29834_c0_seq10	map00053
Ascorbate and aldarate metabolism	149	peroxidase	ec:1.11.1.11	24	comp30394_c0_seq23, comp31740_c0_seq8, comp30394_c0_seq6, comp27783_c0_seq6, comp31741_c0_seq6, comp27783_c0_seq8, comp31741_c0_seq5, comp27783_c0_seq1, comp31740_c0_seq47, comp31740_c0_seq48, comp31740_c0_seq49, comp31740_c0_seq39, comp23484_c0_seq4, comp23484_c1_seq1, comp27783_c0_seq11, comp31740_c0_seq1, comp31741_c0_seq4, comp31740_c0_seq51, comp31741_c0_seq2, comp23484_c0_seq2, comp31740_c0…	map00053
Ascorbate and aldarate metabolism	149	dehydrogenase	ec:1.3.2.3	2	comp28909_c0_seq1, comp26205_c0_seq2	map00053
Ascorbate and aldarate metabolism	149	6-dehydrogenase	ec:1.1.1.22	13	comp34041_c0_seq11, comp26115_c0_seq1, comp34041_c0_seq2, comp34041_c0_seq1, comp26115_c0_seq4, comp34041_c0_seq6, comp20800_c0_seq1, comp34041_c0_seq4, comp34041_c0_seq3, comp26689_c0_seq1, comp26689_c0_seq3, comp26689_c0_seq2, comp20800_c1_seq1	map00053
Ascorbate and aldarate metabolism	149	oxygenase	ec:1.13.99.1	3	comp36373_c0_seq1, comp8634_c0_seq1, comp23895_c0_seq1	map00053
alpha-Linolenic acid metabolism	143	dehydratase	ec:4.2.1.92	1	comp31457_c1_seq1	map00592
alpha-Linolenic acid metabolism	143	A2	ec:3.1.1.4	17	comp32177_c0_seq24, comp27049_c0_seq8, comp28292_c0_seq6, comp32177_c0_seq2, comp34403_c0_seq4, comp32230_c0_seq6, comp34403_c0_seq3, comp23003_c0_seq1, comp7159_c0_seq1, comp32230_c0_seq24, comp27049_c0_seq16, comp27049_c0_seq17, comp32230_c0_seq31, comp32850_c0_seq13, comp16949_c0_seq1, comp32850_c0_seq17, comp32850_c0_seq16	map00592
alpha-Linolenic acid metabolism	143	cyclase	ec:5.3.99.6	1	comp20630_c0_seq2	map00592
alpha-Linolenic acid metabolism	143	dehydrogenase	ec:1.1.1.1	19	comp34041_c0_seq11, comp34041_c0_seq10, comp32285_c0_seq8, comp33670_c0_seq6, comp33670_c0_seq5, comp34041_c0_seq2, comp32813_c0_seq3, comp34041_c0_seq1, comp7505_c0_seq2, comp34041_c0_seq6, comp32285_c0_seq11, comp34041_c0_seq4, comp8489_c0_seq2, comp34041_c0_seq3, comp33245_c0_seq1, comp19138_c0_seq2, comp19138_c0_seq3, comp28084_c0_seq1, comp33245_c0_seq2	map00592
alpha-Linolenic acid metabolism	143	reductase	ec:1.3.1.42	7	comp30196_c0_seq10, comp30196_c0_seq5, comp30196_c0_seq4, comp29670_c0_seq6, comp30196_c0_seq3, comp30196_c0_seq2, comp32982_c0_seq7	map00592
alpha-Linolenic acid metabolism	143	oxidase	ec:1.3.3.6	14	comp30393_c0_seq6, comp31241_c0_seq10, comp30393_c0_seq5, comp30393_c0_seq3, comp27162_c0_seq1, comp28616_c0_seq2, comp31241_c0_seq3, comp27162_c1_seq4, comp28616_c0_seq1, comp27162_c1_seq2, comp34714_c0_seq1, comp20098_c0_seq1, comp20098_c0_seq2, comp31241_c0_seq17	map00592
alpha-Linolenic acid metabolism	143	C-acyltransferase	ec:2.3.1.16	6	comp35582_c1_seq42, comp28810_c0_seq1, comp30827_c0_seq6, comp30827_c0_seq3, comp28810_c0_seq3, comp35582_c1_seq58	map00592
alpha-Linolenic acid metabolism	143	13S-lipoxygenase	ec:1.13.11.12	22	comp29529_c0_seq1, comp27121_c1_seq2, comp29529_c0_seq2, comp27121_c1_seq3, comp16975_c0_seq2, comp32177_c0_seq5, comp35296_c0_seq28, comp16975_c0_seq1, comp25002_c1_seq1, comp28738_c0_seq1, comp35296_c0_seq35, comp27121_c0_seq2, comp32177_c0_seq14, comp27121_c0_seq1, comp31659_c0_seq1, comp35296_c0_seq22, comp31158_c0_seq5, comp32177_c0_seq9, comp29529_c1_seq1, comp25002_c0_seq1, comp31714_c0_se…	map00592
alpha-Linolenic acid metabolism	143	A1	ec:3.1.1.32	14	comp17477_c0_seq1, comp32865_c0_seq5, comp26483_c2_seq10, comp32865_c0_seq26, comp32865_c0_seq22, comp32865_c0_seq17, comp10160_c0_seq1, comp26483_c2_seq9, comp26483_c2_seq8, comp24562_c0_seq1, comp26483_c2_seq3, comp26372_c0_seq1, comp32013_c0_seq1, comp32013_c0_seq2	map00592
alpha-Linolenic acid metabolism	143	hydratase	ec:4.2.1.17	41	comp15623_c0_seq1, comp34861_c0_seq51, comp34861_c0_seq50, comp34861_c0_seq94, comp34861_c0_seq31, comp34861_c0_seq74, comp27630_c0_seq5, comp34861_c0_seq91, comp25697_c0_seq1, comp31322_c0_seq7, comp25697_c0_seq3, comp27630_c0_seq2, comp27630_c0_seq3, comp34861_c0_seq32, comp34861_c0_seq78, comp34186_c0_seq27, comp32087_c1_seq8, comp32087_c1_seq30, comp32087_c1_seq52, comp32087_c1_seq11, comp320…	map00592
alpha-Linolenic acid metabolism	143	O-methyltransferase	ec:2.1.1.141	1	comp7245_c0_seq1	map00592
Thiamine metabolism	139	kinase	ec:2.7.4.7	1	comp34150_c0_seq1	map00730
Thiamine metabolism	139	kinase	ec:2.7.1.50	2	comp24325_c0_seq4, comp24325_c0_seq1	map00730
Thiamine metabolism	139	kinase	ec:2.7.1.49	1	comp34150_c0_seq1	map00730
Thiamine metabolism	139	synthase	ec:2.2.1.7	5	comp29502_c0_seq2, comp33156_c0_seq1, comp33156_c0_seq2, comp32604_c0_seq1, comp29502_c0_seq3	map00730
Thiamine metabolism	139	diphosphokinase	ec:2.7.6.2	6	comp25806_c0_seq1, comp25806_c0_seq2, comp30266_c0_seq15, comp30266_c0_seq22, comp30266_c0_seq3, comp30266_c0_seq30	map00730
Thiamine metabolism	139	diphosphorylase	ec:2.5.1.3	2	comp34150_c0_seq1, comp35071_c1_seq7	map00730
Thiamine metabolism	139	desulfurase	ec:2.8.1.7	3	comp15823_c0_seq1, comp26754_c0_seq3, comp15823_c0_seq2	map00730
Thiamine metabolism	139	phosphatase	ec:3.6.1.15	124	comp33970_c0_seq17, comp32317_c0_seq1, comp34979_c0_seq2, comp32317_c0_seq2, comp34979_c0_seq1, comp31427_c0_seq7, comp34979_c0_seq3, comp35201_c0_seq11, comp30903_c0_seq7, comp11271_c1_seq1, comp34934_c0_seq8, comp36226_c0_seq1, comp32893_c1_seq1, comp24844_c0_seq1, comp33324_c0_seq19, comp32278_c0_seq11, comp32524_c1_seq30, comp30494_c0_seq2, comp33226_c0_seq17, comp23273_c0_seq2, comp34221_c0_…	map00730
Alanine, aspartate and glutamate metabolism	138	transaminase (isomerizing)	ec:2.6.1.16	2	comp33162_c0_seq2, comp33162_c0_seq1	map00250
Alanine, aspartate and glutamate metabolism	138	transaminase	ec:2.6.1.19	7	comp29220_c3_seq5, comp29220_c3_seq7, comp29220_c3_seq9, comp29220_c3_seq12, comp29220_c3_seq15, comp29220_c3_seq1, comp29220_c3_seq3	map00250
Alanine, aspartate and glutamate metabolism	138	oxidase	ec:1.4.3.2	1	comp27532_c0_seq4	map00250
Alanine, aspartate and glutamate metabolism	138	ligase	ec:6.3.1.1	1	comp29521_c0_seq1	map00250
Alanine, aspartate and glutamate metabolism	138	ligase	ec:6.3.1.2	16	comp33488_c0_seq10, comp33589_c1_seq46, comp32872_c0_seq4, comp32872_c0_seq1, comp32872_c0_seq35, comp29317_c0_seq1, comp32872_c0_seq12, comp32872_c0_seq26, comp33488_c0_seq16, comp33589_c1_seq51, comp33488_c0_seq15, comp23472_c0_seq1, comp23472_c0_seq2, comp33589_c1_seq11, comp33488_c0_seq3, comp33488_c0_seq6	map00250
Alanine, aspartate and glutamate metabolism	138	dehydrogenase (NAD+)	ec:1.2.1.24	1	comp29572_c0_seq1	map00250
Alanine, aspartate and glutamate metabolism	138	lyase	ec:4.3.2.1	3	comp29480_c0_seq6, comp29480_c0_seq10, comp29480_c0_seq12	map00250
Alanine, aspartate and glutamate metabolism	138	lyase	ec:4.3.2.2	4	comp35087_c0_seq11, comp35087_c0_seq8, comp35087_c0_seq3, comp35087_c0_seq5	map00250
Alanine, aspartate and glutamate metabolism	138	carbamoyltransferase	ec:2.1.3.2	4	comp10717_c1_seq1, comp25385_c0_seq1, comp25385_c0_seq2, comp10717_c0_seq1	map00250
Alanine, aspartate and glutamate metabolism	138	transaminase	ec:2.6.1.44	7	comp27936_c0_seq5, comp27936_c0_seq6, comp35092_c0_seq45, comp30357_c0_seq2, comp27936_c0_seq1, comp30357_c0_seq1, comp31918_c0_seq1	map00250
Alanine, aspartate and glutamate metabolism	138	dehydrogenase [NAD(P)+]	ec:1.2.1.16	1	comp29572_c0_seq1	map00250
Alanine, aspartate and glutamate metabolism	138	decarboxylase	ec:4.1.1.15	5	comp31305_c0_seq1, comp31736_c0_seq3, comp31305_c0_seq2, comp31736_c0_seq1, comp31736_c0_seq2	map00250
Alanine, aspartate and glutamate metabolism	138	transaminase	ec:2.6.1.2	3	comp31839_c0_seq1, comp30357_c0_seq2, comp30357_c0_seq1	map00250
Alanine, aspartate and glutamate metabolism	138	transaminase	ec:2.6.1.1	37	comp33541_c0_seq9, comp31519_c0_seq3, comp31519_c0_seq2, comp29348_c0_seq6, comp26954_c0_seq2, comp26954_c0_seq1, comp29348_c0_seq4, comp28992_c0_seq4, comp22543_c0_seq3, comp28992_c0_seq3, comp27901_c0_seq4, comp33541_c0_seq10, comp22543_c0_seq2, comp28992_c0_seq1, comp33508_c0_seq1, comp33541_c0_seq6, comp24192_c0_seq2, comp26885_c0_seq2, comp32994_c0_seq4, comp24192_c0_seq6, comp32994_c0_seq3,…	map00250
Alanine, aspartate and glutamate metabolism	138	synthase (glutamine-hydrolysing)	ec:6.3.5.4	7	comp17927_c0_seq1, comp27177_c0_seq12, comp29521_c0_seq1, comp27177_c0_seq10, comp29375_c0_seq2, comp29375_c0_seq1, comp27177_c0_seq6	map00250
Alanine, aspartate and glutamate metabolism	138	synthase (glutamine-hydrolysing)	ec:6.3.5.5	9	comp30539_c0_seq16, comp30539_c0_seq28, comp30539_c0_seq58, comp30539_c0_seq37, comp30539_c0_seq63, comp30371_c0_seq1, comp30539_c0_seq20, comp30539_c0_seq7, comp30539_c0_seq35	map00250
Alanine, aspartate and glutamate metabolism	138	dehydrogenase (NADP+)	ec:1.4.1.4	3	comp27308_c0_seq9, comp27308_c0_seq1, comp27308_c0_seq10	map00250
Alanine, aspartate and glutamate metabolism	138	dehydrogenase [NAD(P)+]	ec:1.4.1.3	4	comp24550_c0_seq1, comp24550_c0_seq4, comp30569_c0_seq4, comp26205_c0_seq2	map00250
Alanine, aspartate and glutamate metabolism	138	dehydrogenase	ec:1.4.1.2	1	comp30569_c0_seq4	map00250
Alanine, aspartate and glutamate metabolism	138	glutaminase I	ec:3.5.1.2	3	comp23321_c0_seq4, comp23321_c0_seq5, comp23321_c0_seq3	map00250
Alanine, aspartate and glutamate metabolism	138	asparaginase II	ec:3.5.1.1	7	comp20671_c0_seq1, comp20671_c0_seq2, comp30533_c0_seq2, comp26526_c0_seq2, comp30533_c0_seq3, comp26526_c0_seq1, comp30533_c0_seq4	map00250
Alanine, aspartate and glutamate metabolism	138	synthase	ec:6.3.4.4	3	comp30745_c0_seq2, comp30745_c0_seq1, comp30440_c0_seq1	map00250
Alanine, aspartate and glutamate metabolism	138	synthase	ec:6.3.4.5	3	comp35375_c2_seq1, comp35375_c2_seq2, comp35375_c2_seq12	map00250
Alanine, aspartate and glutamate metabolism	138	synthase (ammonia)	ec:6.3.4.16	1	comp30371_c0_seq1	map00250
Alanine, aspartate and glutamate metabolism	138	oxidase	ec:1.4.3.16	1	comp33786_c1_seq3	map00250
Alanine, aspartate and glutamate metabolism	138	synthase (NADH)	ec:1.4.1.14	7	comp35770_c0_seq3, comp35770_c0_seq4, comp35770_c0_seq1, comp35770_c0_seq2, comp34262_c0_seq3, comp35770_c0_seq7, comp35770_c0_seq6	map00250
Alanine, aspartate and glutamate metabolism	138	phosphoribosyldiphosphate 5-amidotransferase	ec:2.4.2.14	3	comp22624_c0_seq1, comp33859_c0_seq11, comp33859_c0_seq3	map00250
Porphyrin and chlorophyll metabolism	129	oxygenase (biliverdin-producing)	ec:1.14.99.3	5	comp31618_c0_seq1, comp31618_c0_seq2, comp31601_c0_seq3, comp31601_c0_seq5, comp31601_c0_seq4	map00860
Porphyrin and chlorophyll metabolism	129	reductase	ec:1.2.1.70	2	comp26779_c0_seq2, comp24999_c0_seq1	map00860
Porphyrin and chlorophyll metabolism	129	decarboxylase	ec:4.1.1.37	2	comp30370_c0_seq13, comp27461_c0_seq1	map00860
Porphyrin and chlorophyll metabolism	129	oxidoreductase	ec:1.3.7.4	1	comp29996_c0_seq2	map00860
Porphyrin and chlorophyll metabolism	129	chlorophyllide a 8-vinyl-reductase	ec:1.3.1.75	1	comp27558_c0_seq1	map00860
Porphyrin and chlorophyll metabolism	129	dehydrogenase	ec:1.3.1.76	1	comp28850_c0_seq4	map00860
Porphyrin and chlorophyll metabolism	129	synthase	ec:4.2.1.75	3	comp33929_c0_seq7, comp33929_c0_seq9, comp33929_c0_seq3	map00860
Porphyrin and chlorophyll metabolism	129	ferrochelatase	ec:4.99.1.4	4	comp33217_c0_seq20, comp33217_c0_seq14, comp33217_c0_seq2, comp33217_c0_seq13	map00860
Porphyrin and chlorophyll metabolism	129	cobaltochelatase	ec:4.99.1.3	4	comp33217_c0_seq20, comp33217_c0_seq14, comp33217_c0_seq2, comp33217_c0_seq13	map00860
Porphyrin and chlorophyll metabolism	129	ferro-protoporphyrin chelatase	ec:4.99.1.1	20	comp29378_c0_seq6, comp35240_c0_seq33, comp35240_c0_seq99, comp34225_c0_seq8, comp35240_c0_seq93, comp34225_c0_seq9, comp35240_c0_seq50, comp35240_c0_seq72, comp28648_c0_seq4, comp29378_c0_seq41, comp26073_c0_seq1, comp33924_c0_seq1, comp29378_c0_seq17, comp17570_c0_seq1, comp29378_c0_seq16, comp35240_c0_seq112, comp34225_c0_seq6, comp35240_c0_seq36, comp35240_c0_seq47, comp35240_c0_seq58	map00860
Porphyrin and chlorophyll metabolism	129	ceruloplasmin	ec:1.16.3.1	6	comp24530_c0_seq1, comp24530_c0_seq2, comp29628_c0_seq11, comp27833_c0_seq1, comp29628_c0_seq13, comp23670_c0_seq1	map00860
Porphyrin and chlorophyll metabolism	129	protoporphyrin IX methyltransferase	ec:2.1.1.11	1	comp24911_c0_seq1	map00860
Porphyrin and chlorophyll metabolism	129	reductase	ec:1.3.1.33	13	comp23191_c1_seq2, comp30046_c1_seq8, comp23191_c1_seq1, comp25479_c1_seq1, comp8115_c0_seq1, comp17439_c0_seq3, comp21828_c0_seq2, comp29389_c0_seq9, comp7380_c0_seq1, comp24494_c0_seq1, comp30046_c1_seq3, comp29607_c0_seq4, comp29607_c0_seq1	map00860
Porphyrin and chlorophyll metabolism	129	2,1-aminomutase	ec:5.4.3.8	1	comp29889_c0_seq1	map00860
Porphyrin and chlorophyll metabolism	129	IX monomethyl ester (oxidative) cyclase	ec:1.14.13.81	1	comp28105_c0_seq1	map00860
Porphyrin and chlorophyll metabolism	129	beta-glucuronide glucuronohydrolase glucuronidase	ec:3.2.1.31	2	comp34451_c0_seq2, comp33980_c0_seq12	map00860
Porphyrin and chlorophyll metabolism	129	1-naphthol glucuronyltransferase	ec:2.4.1.17	8	comp31417_c0_seq3, comp27309_c0_seq1, comp31695_c0_seq7, comp31417_c0_seq1, comp31695_c0_seq8, comp31695_c0_seq4, comp23418_c0_seq1, comp23418_c1_seq1	map00860
Porphyrin and chlorophyll metabolism	129	oxidase	ec:1.3.3.4	12	comp35064_c0_seq62, comp27206_c1_seq1, comp27206_c1_seq2, comp27206_c1_seq3, comp35064_c0_seq12, comp35064_c0_seq23, comp35064_c0_seq3, comp35064_c0_seq13, comp31670_c0_seq26, comp35064_c0_seq147, comp15733_c0_seq2, comp15733_c0_seq1	map00860
Porphyrin and chlorophyll metabolism	129	oxidase	ec:1.3.3.3	3	comp31696_c0_seq1, comp16507_c0_seq1, comp31696_c0_seq16	map00860
Porphyrin and chlorophyll metabolism	129	oxidase	ec:1.3.3.5	1	comp23454_c0_seq1	map00860
Porphyrin and chlorophyll metabolism	129	chelatase	ec:6.6.1.1	7	comp34176_c1_seq1, comp27870_c0_seq1, comp35072_c0_seq7, comp34176_c1_seq8, comp21815_c0_seq1, comp34176_c1_seq6, comp34176_c1_seq5	map00860
Porphyrin and chlorophyll metabolism	129	hydrogenobyrinic acid a,c-diamide cobaltochelatase	ec:6.6.1.2	1	comp35072_c0_seq7	map00860
Porphyrin and chlorophyll metabolism	129	CLH	ec:3.1.1.14	1	comp33641_c0_seq17	map00860
Porphyrin and chlorophyll metabolism	129	b reductase	ec:1.1.1.294	14	comp34705_c0_seq8, comp34705_c0_seq10, comp34705_c0_seq21, comp32929_c0_seq5, comp32929_c0_seq4, comp34705_c0_seq15, comp34705_c0_seq26, comp34705_c0_seq28, comp34705_c0_seq12, comp25960_c0_seq14, comp32929_c0_seq8, comp34705_c0_seq11, comp32929_c0_seq7, comp34705_c0_seq13	map00860
Porphyrin and chlorophyll metabolism	129	C-methyltransferase	ec:2.1.1.107	1	comp28850_c0_seq4	map00860
Porphyrin and chlorophyll metabolism	129	synthase	ec:4.2.1.24	1	comp31961_c1_seq1	map00860
Porphyrin and chlorophyll metabolism	129	synthase	ec:2.5.1.62	1	comp20193_c0_seq1	map00860
Porphyrin and chlorophyll metabolism	129	synthase	ec:2.5.1.61	1	comp22750_c0_seq1	map00860
Porphyrin and chlorophyll metabolism	129	oxygenase	ec:1.14.13.122	10	comp31686_c0_seq4, comp31686_c0_seq3, comp31686_c0_seq2, comp31686_c0_seq9, comp26599_c0_seq4, comp31686_c0_seq8, comp27743_c0_seq4, comp30653_c0_seq2, comp31686_c0_seq7, comp27743_c0_seq2	map00860
Porphyrin and chlorophyll metabolism	129	ligase	ec:6.1.1.17	7	comp31510_c0_seq1, comp35080_c1_seq6, comp35080_c1_seq1, comp35080_c1_seq5, comp35080_c1_seq4, comp35080_c1_seq3, comp35080_c1_seq2	map00860
Drug metabolism - cytochrome P450	126	transferase	ec:2.5.1.18	54	comp29834_c0_seq3, comp29834_c0_seq4, comp31004_c0_seq38, comp29834_c0_seq5, comp27311_c0_seq3, comp31004_c0_seq80, comp31550_c3_seq1, comp31550_c3_seq3, comp31550_c3_seq2, comp31550_c3_seq5, comp31550_c3_seq12, comp31550_c3_seq13, comp16544_c1_seq2, comp29718_c0_seq1, comp29718_c0_seq2, comp32560_c0_seq32, comp31004_c0_seq85, comp32296_c2_seq49, comp25879_c0_seq2, comp29718_c0_seq4, comp8643_c0_…	map00982
Drug metabolism - cytochrome P450	126	dehydrogenase	ec:1.1.1.1	19	comp34041_c0_seq11, comp34041_c0_seq10, comp32285_c0_seq8, comp33670_c0_seq6, comp33670_c0_seq5, comp34041_c0_seq2, comp32813_c0_seq3, comp34041_c0_seq1, comp7505_c0_seq2, comp34041_c0_seq6, comp32285_c0_seq11, comp34041_c0_seq4, comp8489_c0_seq2, comp34041_c0_seq3, comp33245_c0_seq1, comp19138_c0_seq2, comp19138_c0_seq3, comp28084_c0_seq1, comp33245_c0_seq2	map00982
Drug metabolism - cytochrome P450	126	monooxygenase	ec:1.14.14.1	20	comp33813_c0_seq64, comp29997_c0_seq13, comp30629_c0_seq1, comp30629_c0_seq2, comp25887_c0_seq1, comp27798_c0_seq1, comp21704_c0_seq1, comp29882_c0_seq1, comp29882_c0_seq2, comp33490_c0_seq5, comp29882_c0_seq3, comp33490_c0_seq14, comp33490_c0_seq18, comp34619_c0_seq14, comp33813_c0_seq28, comp24158_c0_seq2, comp24158_c0_seq1, comp33813_c0_seq35, comp24158_c0_seq4, comp24158_c0_seq3	map00982
Drug metabolism - cytochrome P450	126	dehydrogenase [NAD(P)+]	ec:1.2.1.5	6	comp32940_c0_seq3, comp32940_c0_seq1, comp32940_c0_seq2, comp31496_c0_seq2, comp31496_c0_seq1, comp30437_c1_seq2	map00982
Drug metabolism - cytochrome P450	126	oxidase	ec:1.2.3.1	5	comp35550_c0_seq6, comp35550_c0_seq5, comp35550_c0_seq7, comp35550_c0_seq1, comp35550_c0_seq3	map00982
Drug metabolism - cytochrome P450	126	1-naphthol glucuronyltransferase	ec:2.4.1.17	8	comp31417_c0_seq3, comp27309_c0_seq1, comp31695_c0_seq7, comp31417_c0_seq1, comp31695_c0_seq8, comp31695_c0_seq4, comp23418_c0_seq1, comp23418_c1_seq1	map00982
Drug metabolism - cytochrome P450	126	monooxygenase	ec:1.14.13.8	14	comp27623_c0_seq7, comp26626_c0_seq11, comp27623_c0_seq5, comp34991_c0_seq61, comp27623_c0_seq4, comp27623_c0_seq1, comp34991_c0_seq35, comp34991_c0_seq7, comp34991_c0_seq23, comp34991_c0_seq9, comp34991_c0_seq58, comp34991_c0_seq44, comp17395_c0_seq1, comp34769_c1_seq1	map00982
Tyrosine metabolism	123	oxidase	ec:1.4.3.2	1	comp27532_c0_seq4	map00350
Tyrosine metabolism	123	O-methyltransferase	ec:2.1.1.6	1	comp32533_c1_seq6	map00350
Tyrosine metabolism	123	decarboxylase	ec:4.1.1.25	1	comp17257_c0_seq1	map00350
Tyrosine metabolism	123	decarboxylase	ec:4.1.1.28	2	comp32376_c2_seq46, comp17257_c0_seq1	map00350
Tyrosine metabolism	123	transaminase	ec:2.6.1.57	37	comp33541_c0_seq9, comp31519_c0_seq3, comp31519_c0_seq2, comp29348_c0_seq6, comp26954_c0_seq2, comp26954_c0_seq1, comp29348_c0_seq4, comp28992_c0_seq4, comp22543_c0_seq3, comp28992_c0_seq3, comp27901_c0_seq4, comp33541_c0_seq10, comp22543_c0_seq2, comp28992_c0_seq1, comp33508_c0_seq1, comp33541_c0_seq6, comp24192_c0_seq2, comp26885_c0_seq2, comp32994_c0_seq4, comp24192_c0_seq6, comp32994_c0_seq3,…	map00350
Tyrosine metabolism	123	decarboxylase	ec:4.1.1.68	1	comp20239_c0_seq1	map00350
Tyrosine metabolism	123	1,2-dioxygenase	ec:1.13.11.5	1	comp29498_c0_seq1	map00350
Tyrosine metabolism	123	dehydrogenase [NAD(P)+]	ec:1.2.1.16	1	comp29572_c0_seq1	map00350
Tyrosine metabolism	123	dehydrogenase	ec:1.1.1.1	19	comp34041_c0_seq11, comp34041_c0_seq10, comp32285_c0_seq8, comp33670_c0_seq6, comp33670_c0_seq5, comp34041_c0_seq2, comp32813_c0_seq3, comp34041_c0_seq1, comp7505_c0_seq2, comp34041_c0_seq6, comp32285_c0_seq11, comp34041_c0_seq4, comp8489_c0_seq2, comp34041_c0_seq3, comp33245_c0_seq1, comp19138_c0_seq2, comp19138_c0_seq3, comp28084_c0_seq1, comp33245_c0_seq2	map00350
Tyrosine metabolism	123	transaminase	ec:2.6.1.5	34	comp33541_c0_seq9, comp31519_c0_seq3, comp31519_c0_seq2, comp29348_c0_seq6, comp26954_c0_seq2, comp26954_c0_seq1, comp29348_c0_seq4, comp28992_c0_seq4, comp22543_c0_seq3, comp28992_c0_seq3, comp27901_c0_seq4, comp33541_c0_seq10, comp22543_c0_seq2, comp28992_c0_seq1, comp33508_c0_seq1, comp33541_c0_seq6, comp26885_c0_seq2, comp32994_c0_seq4, comp32994_c0_seq3, comp32994_c0_seq2, comp29430_c0_seq1,…	map00350
Tyrosine metabolism	123	transaminase	ec:2.6.1.9	34	comp33541_c0_seq9, comp31519_c0_seq3, comp31519_c0_seq2, comp29348_c0_seq6, comp26954_c0_seq2, comp26954_c0_seq1, comp29348_c0_seq4, comp28992_c0_seq4, comp22543_c0_seq3, comp28992_c0_seq3, comp27901_c0_seq4, comp33541_c0_seq10, comp22543_c0_seq2, comp28992_c0_seq1, comp33508_c0_seq1, comp33541_c0_seq6, comp26885_c0_seq2, comp32994_c0_seq4, comp32994_c0_seq3, comp32994_c0_seq2, comp29430_c0_seq1,…	map00350
Tyrosine metabolism	123	transaminase	ec:2.6.1.1	37	comp33541_c0_seq9, comp31519_c0_seq3, comp31519_c0_seq2, comp29348_c0_seq6, comp26954_c0_seq2, comp26954_c0_seq1, comp29348_c0_seq4, comp28992_c0_seq4, comp22543_c0_seq3, comp28992_c0_seq3, comp27901_c0_seq4, comp33541_c0_seq10, comp22543_c0_seq2, comp28992_c0_seq1, comp33508_c0_seq1, comp33541_c0_seq6, comp24192_c0_seq2, comp26885_c0_seq2, comp32994_c0_seq4, comp24192_c0_seq6, comp32994_c0_seq3,…	map00350
Tyrosine metabolism	123	dehydrogenase [NAD(P)+]	ec:1.2.1.5	6	comp32940_c0_seq3, comp32940_c0_seq1, comp32940_c0_seq2, comp31496_c0_seq2, comp31496_c0_seq1, comp30437_c1_seq2	map00350
Tyrosine metabolism	123	oxidase	ec:1.10.3.1	7	comp14989_c0_seq1, comp28348_c0_seq2, comp28348_c0_seq3, comp9957_c0_seq1, comp24000_c0_seq1, comp28348_c0_seq1, comp10847_c0_seq1	map00350
Tyrosine metabolism	123	monophenol monooxygenase	ec:1.14.18.1	2	comp9957_c0_seq1, comp28348_c0_seq1	map00350
Tyrosine metabolism	123	oxidase	ec:1.2.3.1	5	comp35550_c0_seq6, comp35550_c0_seq5, comp35550_c0_seq7, comp35550_c0_seq1, comp35550_c0_seq3	map00350
Tyrosine metabolism	123	beta-diketonase	ec:3.7.1.2	2	comp21535_c1_seq1, comp21535_c0_seq1	map00350
Tyrosine metabolism	123	dioxygenase	ec:1.13.11.27	4	comp24998_c0_seq5, comp32594_c0_seq1, comp24998_c0_seq2, comp24998_c0_seq3	map00350
Tyrosine metabolism	123	isomerase	ec:5.2.1.2	5	comp32560_c0_seq41, comp32560_c0_seq32, comp32560_c0_seq46, comp32560_c0_seq15, comp32560_c0_seq14	map00350
Tyrosine metabolism	123	reductase	ec:1.1.1.237	6	comp34955_c0_seq27, comp27111_c0_seq6, comp31583_c0_seq5, comp31583_c0_seq4, comp31583_c0_seq3, comp34955_c0_seq14	map00350
Tyrosine metabolism	123	N-phenylacetyltransferase	ec:2.3.1.14	1	comp33818_c1_seq2	map00350
Tyrosine metabolism	123	tautomerase	ec:5.3.2.1	2	comp10887_c0_seq2, comp10887_c0_seq1	map00350
Tyrosine metabolism	123	oxidase	ec:1.4.3.21	23	comp24918_c0_seq1, comp34072_c1_seq5, comp25464_c0_seq5, comp25464_c0_seq4, comp31023_c0_seq1, comp25464_c0_seq1, comp30360_c0_seq28, comp32590_c0_seq1, comp27122_c0_seq4, comp27472_c0_seq1, comp25464_c2_seq1, comp34072_c1_seq29, comp34072_c1_seq28, comp33320_c0_seq1, comp27532_c0_seq4, comp34072_c1_seq24, comp34072_c1_seq16, comp33320_c0_seq5, comp32553_c0_seq5, comp33320_c0_seq6, comp32553_c0_s…	map00350
Metabolism of xenobiotics by cytochrome P450	120	reductase (NADPH)	ec:1.1.1.184	10	comp28651_c0_seq42, comp28343_c0_seq1, comp28343_c0_seq2, comp29725_c0_seq29, comp28651_c0_seq16, comp29725_c0_seq3, comp28651_c0_seq45, comp28651_c0_seq13, comp28651_c0_seq25, comp29725_c0_seq21	map00980
Metabolism of xenobiotics by cytochrome P450	120	transferase	ec:2.5.1.18	54	comp29834_c0_seq3, comp29834_c0_seq4, comp31004_c0_seq38, comp29834_c0_seq5, comp27311_c0_seq3, comp31004_c0_seq80, comp31550_c3_seq1, comp31550_c3_seq3, comp31550_c3_seq2, comp31550_c3_seq5, comp31550_c3_seq12, comp31550_c3_seq13, comp16544_c1_seq2, comp29718_c0_seq1, comp29718_c0_seq2, comp32560_c0_seq32, comp31004_c0_seq85, comp32296_c2_seq49, comp25879_c0_seq2, comp29718_c0_seq4, comp8643_c0_…	map00980
Metabolism of xenobiotics by cytochrome P450	120	dehydrogenase	ec:1.1.1.146	1	comp10836_c0_seq1	map00980
Metabolism of xenobiotics by cytochrome P450	120	dehydrogenase	ec:1.1.1.1	19	comp34041_c0_seq11, comp34041_c0_seq10, comp32285_c0_seq8, comp33670_c0_seq6, comp33670_c0_seq5, comp34041_c0_seq2, comp32813_c0_seq3, comp34041_c0_seq1, comp7505_c0_seq2, comp34041_c0_seq6, comp32285_c0_seq11, comp34041_c0_seq4, comp8489_c0_seq2, comp34041_c0_seq3, comp33245_c0_seq1, comp19138_c0_seq2, comp19138_c0_seq3, comp28084_c0_seq1, comp33245_c0_seq2	map00980
Metabolism of xenobiotics by cytochrome P450	120	monooxygenase	ec:1.14.14.1	20	comp33813_c0_seq64, comp29997_c0_seq13, comp30629_c0_seq1, comp30629_c0_seq2, comp25887_c0_seq1, comp27798_c0_seq1, comp21704_c0_seq1, comp29882_c0_seq1, comp29882_c0_seq2, comp33490_c0_seq5, comp29882_c0_seq3, comp33490_c0_seq14, comp33490_c0_seq18, comp34619_c0_seq14, comp33813_c0_seq28, comp24158_c0_seq2, comp24158_c0_seq1, comp33813_c0_seq35, comp24158_c0_seq4, comp24158_c0_seq3	map00980
Metabolism of xenobiotics by cytochrome P450	120	dehydrogenase [NAD(P)+]	ec:1.2.1.5	6	comp32940_c0_seq3, comp32940_c0_seq1, comp32940_c0_seq2, comp31496_c0_seq2, comp31496_c0_seq1, comp30437_c1_seq2	map00980
Metabolism of xenobiotics by cytochrome P450	120	1-naphthol glucuronyltransferase	ec:2.4.1.17	8	comp31417_c0_seq3, comp27309_c0_seq1, comp31695_c0_seq7, comp31417_c0_seq1, comp31695_c0_seq8, comp31695_c0_seq4, comp23418_c0_seq1, comp23418_c1_seq1	map00980
Metabolism of xenobiotics by cytochrome P450	120	epoxide hydrolase	ec:3.3.2.9	2	comp29454_c0_seq1, comp29454_c0_seq14	map00980
Propanoate metabolism	117	carboxylase	ec:6.4.1.2	11	comp20210_c0_seq3, comp20210_c0_seq1, comp27397_c0_seq2, comp35537_c0_seq4, comp7414_c0_seq1, comp27397_c0_seq1, comp32536_c0_seq6, comp35537_c0_seq2, comp25899_c0_seq1, comp35537_c0_seq1, comp32536_c0_seq2	map00640
Propanoate metabolism	117	transaminase	ec:2.6.1.19	7	comp29220_c3_seq5, comp29220_c3_seq7, comp29220_c3_seq9, comp29220_c3_seq12, comp29220_c3_seq15, comp29220_c3_seq1, comp29220_c3_seq3	map00640
Propanoate metabolism	117	carboxylase	ec:6.4.1.3	3	comp33546_c0_seq34, comp33546_c0_seq15, comp33546_c0_seq80	map00640
Propanoate metabolism	117	dehydrogenase (CoA-acylating)	ec:1.2.1.27	5	comp20047_c0_seq2, comp32439_c3_seq38, comp30138_c0_seq7, comp30138_c0_seq6, comp32439_c3_seq24	map00640
Propanoate metabolism	117	ligase (ADP-forming)	ec:6.2.1.5	10	comp25774_c0_seq12, comp7899_c0_seq1, comp9973_c0_seq1, comp23201_c0_seq1, comp29407_c0_seq1, comp9973_c0_seq2, comp29407_c0_seq2, comp25774_c0_seq16, comp25774_c0_seq8, comp25774_c0_seq2	map00640
Propanoate metabolism	117	ligase (GDP-forming)	ec:6.2.1.4	6	comp9973_c0_seq1, comp23201_c0_seq1, comp9973_c0_seq2, comp22994_c0_seq1, comp27357_c0_seq2, comp27357_c0_seq1	map00640
Propanoate metabolism	117	ligase	ec:6.2.1.1	24	comp31412_c0_seq5, comp22499_c0_seq1, comp31412_c0_seq6, comp10387_c0_seq1, comp31412_c0_seq9, comp31772_c1_seq1, comp31412_c0_seq8, comp33306_c0_seq2, comp33621_c0_seq1, comp32496_c0_seq3, comp32877_c0_seq1, comp33306_c0_seq5, comp33306_c0_seq6, comp31772_c0_seq1, comp34533_c0_seq8, comp11013_c0_seq1, comp32716_c0_seq3, comp28049_c0_seq1, comp33306_c0_seq1, comp32716_c0_seq8, comp32954_c0_seq2, …	map00640
Propanoate metabolism	117	C-acetyltransferase	ec:2.3.1.9	7	comp35735_c0_seq6, comp34427_c0_seq33, comp35735_c0_seq15, comp28573_c0_seq4, comp35735_c0_seq22, comp16011_c0_seq1, comp28573_c0_seq2	map00640
Propanoate metabolism	117	decarboxylase	ec:4.1.1.9	3	comp32121_c0_seq25, comp32121_c0_seq13, comp32121_c0_seq35	map00640
Propanoate metabolism	117	deaminase	ec:3.5.99.7	1	comp31463_c0_seq1	map00640
Propanoate metabolism	117	hydrolase	ec:3.1.2.4	14	comp31322_c0_seq7, comp33274_c0_seq1, comp32087_c1_seq26, comp33274_c0_seq3, comp32087_c1_seq8, comp32087_c1_seq40, comp32087_c1_seq30, comp32087_c1_seq52, comp32087_c1_seq11, comp32087_c1_seq12, comp30929_c0_seq1, comp31322_c0_seq5, comp31322_c0_seq3, comp32087_c1_seq60	map00640
Propanoate metabolism	117	hydratase	ec:4.2.1.17	41	comp15623_c0_seq1, comp34861_c0_seq51, comp34861_c0_seq50, comp34861_c0_seq94, comp34861_c0_seq31, comp34861_c0_seq74, comp27630_c0_seq5, comp34861_c0_seq91, comp25697_c0_seq1, comp31322_c0_seq7, comp25697_c0_seq3, comp27630_c0_seq2, comp27630_c0_seq3, comp34861_c0_seq32, comp34861_c0_seq78, comp34186_c0_seq27, comp32087_c1_seq8, comp32087_c1_seq30, comp32087_c1_seq52, comp32087_c1_seq11, comp320…	map00640
Propanoate metabolism	117	dehydrogenase	ec:1.1.1.27	1	comp20530_c0_seq2	map00640
Fructose and mannose metabolism	116	1-phosphotransferase	ec:2.7.1.90	13	comp34666_c0_seq6, comp31882_c0_seq2, comp31842_c0_seq1, comp35353_c0_seq27, comp31842_c0_seq3, comp35353_c0_seq13, comp35353_c0_seq22, comp31842_c0_seq6, comp25360_c0_seq2, comp21734_c0_seq1, comp25360_c0_seq1, comp24347_c0_seq2, comp23814_c0_seq1	map00051
Fructose and mannose metabolism	116	phosphofructokinase 2	ec:2.7.1.105	2	comp30635_c0_seq2, comp30635_c0_seq5	map00051
Fructose and mannose metabolism	116	fucokinase (phosphorylating)	ec:2.7.1.52	4	comp28196_c0_seq2, comp28196_c0_seq1, comp28196_c0_seq4, comp28196_c0_seq3	map00051
Fructose and mannose metabolism	116	phosphohexokinase	ec:2.7.1.11	24	comp34666_c0_seq6, comp34675_c0_seq26, comp34675_c0_seq8, comp34675_c0_seq24, comp34675_c0_seq10, comp34675_c0_seq31, comp31882_c0_seq2, comp31842_c0_seq1, comp35353_c0_seq27, comp31842_c0_seq3, comp35353_c0_seq13, comp35353_c0_seq22, comp31842_c0_seq6, comp25360_c0_seq2, comp32272_c0_seq1, comp21734_c0_seq1, comp25360_c0_seq1, comp34675_c0_seq7, comp24347_c0_seq2, comp32272_c0_seq5, comp17517_c0…	map00051
Fructose and mannose metabolism	116	isomerase	ec:5.3.1.1	2	comp29750_c0_seq1, comp25278_c0_seq1	map00051
Fructose and mannose metabolism	116	isomerase	ec:5.3.1.5	2	comp31464_c0_seq2, comp31464_c0_seq1	map00051
Fructose and mannose metabolism	116	isomerase	ec:5.3.1.6	4	comp20332_c0_seq1, comp34856_c0_seq20, comp15166_c0_seq1, comp25136_c0_seq1	map00051
Fructose and mannose metabolism	116	endo-1,4-beta-mannosidase	ec:3.2.1.78	3	comp19617_c0_seq1, comp29910_c0_seq2, comp31366_c0_seq7	map00051
Fructose and mannose metabolism	116	guanylyltransferase	ec:2.7.7.30	4	comp28196_c0_seq2, comp28196_c0_seq1, comp28196_c0_seq4, comp28196_c0_seq3	map00051
Fructose and mannose metabolism	116	guanylyltransferase (GDP)	ec:2.7.7.22	1	comp25072_c0_seq1	map00051
Fructose and mannose metabolism	116	beta-fructosidase	ec:3.2.1.80	11	comp35385_c0_seq23, comp35385_c0_seq11, comp35385_c0_seq22, comp35385_c0_seq3, comp35385_c0_seq1, comp35385_c0_seq8, comp35385_c0_seq7, comp35385_c0_seq6, comp35385_c0_seq19, comp35385_c0_seq17, comp35385_c0_seq16	map00051
Fructose and mannose metabolism	116	guanylyltransferase	ec:2.7.7.13	6	comp35676_c0_seq12, comp35676_c0_seq14, comp25072_c0_seq1, comp35676_c0_seq17, comp23384_c0_seq1, comp35676_c0_seq21	map00051
Fructose and mannose metabolism	116	aldolase	ec:4.1.2.13	16	comp33604_c1_seq4, comp33604_c1_seq14, comp31633_c0_seq3, comp31633_c0_seq4, comp33604_c1_seq3, comp31633_c0_seq9, comp31870_c0_seq8, comp33604_c1_seq8, comp33604_c1_seq10, comp33604_c1_seq11, comp33604_c0_seq1, comp16966_c0_seq1, comp11216_c0_seq1, comp31633_c0_seq1, comp31633_c0_seq11, comp31870_c0_seq2	map00051
Fructose and mannose metabolism	116	2-phosphatase	ec:3.1.3.46	2	comp30635_c0_seq2, comp30635_c0_seq5	map00051
Fructose and mannose metabolism	116	hexokinase type IV glucokinase	ec:2.7.1.1	2	comp31622_c0_seq2, comp34855_c1_seq4	map00051
Fructose and mannose metabolism	116	fructokinase (phosphorylating)	ec:2.7.1.4	14	comp34488_c0_seq34, comp27804_c0_seq1, comp20371_c0_seq1, comp20371_c0_seq3, comp18772_c0_seq2, comp28421_c0_seq1, comp34488_c0_seq97, comp18772_c0_seq3, comp18772_c0_seq1, comp34855_c1_seq5, comp27804_c1_seq1, comp25064_c0_seq3, comp25064_c0_seq1, comp25064_c0_seq5	map00051
Fructose and mannose metabolism	116	hexose diphosphatase	ec:3.1.3.11	7	comp27465_c0_seq2, comp27465_c0_seq1, comp34255_c0_seq46, comp27465_c0_seq4, comp34255_c0_seq37, comp6969_c0_seq1, comp27465_c0_seq6	map00051
Fructose and mannose metabolism	116	synthase	ec:1.1.1.271	3	comp35056_c0_seq14, comp35056_c0_seq3, comp35056_c0_seq23	map00051
Fructose and mannose metabolism	116	4,6-dehydratase	ec:4.2.1.47	1	comp28159_c0_seq1	map00051
Fructose and mannose metabolism	116	mannose phosphomutase	ec:5.4.2.8	8	comp29755_c0_seq7, comp31558_c0_seq8, comp31558_c0_seq5, comp31558_c0_seq3, comp31558_c0_seq4, comp31558_c0_seq1, comp31558_c0_seq2, comp24610_c0_seq1	map00051
Fructose and mannose metabolism	116	2-dehydrogenase	ec:1.1.1.14	3	comp32973_c1_seq3, comp32973_c1_seq7, comp32973_c1_seq8	map00051
Fructose and mannose metabolism	116	reductase	ec:1.1.1.21	4	comp15502_c0_seq1, comp27764_c0_seq6, comp26475_c0_seq1, comp32624_c0_seq3	map00051
Arginine biosynthesis	107	transaminase	ec:2.6.1.11	10	comp29220_c3_seq5, comp29220_c3_seq7, comp33240_c0_seq8, comp29220_c3_seq9, comp29220_c3_seq12, comp33240_c0_seq28, comp30937_c0_seq1, comp33240_c0_seq6, comp29220_c3_seq15, comp29220_c3_seq3	map00220
Arginine biosynthesis	107	ligase	ec:6.3.1.2	16	comp33488_c0_seq10, comp33589_c1_seq46, comp32872_c0_seq4, comp32872_c0_seq1, comp32872_c0_seq35, comp29317_c0_seq1, comp32872_c0_seq12, comp32872_c0_seq26, comp33488_c0_seq16, comp33589_c1_seq51, comp33488_c0_seq15, comp23472_c0_seq1, comp23472_c0_seq2, comp33589_c1_seq11, comp33488_c0_seq3, comp33488_c0_seq6	map00220
Arginine biosynthesis	107	kinase	ec:2.7.2.8	2	comp32182_c0_seq10, comp16495_c0_seq1	map00220
Arginine biosynthesis	107	lyase	ec:4.3.2.1	3	comp29480_c0_seq6, comp29480_c0_seq10, comp29480_c0_seq12	map00220
Arginine biosynthesis	107	reductase	ec:1.2.1.38	4	comp17471_c0_seq2, comp17471_c0_seq1, comp33573_c0_seq9, comp33573_c0_seq10	map00220
Arginine biosynthesis	107	carbamoyltransferase	ec:2.1.3.3	1	comp28391_c0_seq1	map00220
Arginine biosynthesis	107	transaminase	ec:2.6.1.2	3	comp31839_c0_seq1, comp30357_c0_seq2, comp30357_c0_seq1	map00220
Arginine biosynthesis	107	transaminase	ec:2.6.1.1	37	comp33541_c0_seq9, comp31519_c0_seq3, comp31519_c0_seq2, comp29348_c0_seq6, comp26954_c0_seq2, comp26954_c0_seq1, comp29348_c0_seq4, comp28992_c0_seq4, comp22543_c0_seq3, comp28992_c0_seq3, comp27901_c0_seq4, comp33541_c0_seq10, comp22543_c0_seq2, comp28992_c0_seq1, comp33508_c0_seq1, comp33541_c0_seq6, comp24192_c0_seq2, comp26885_c0_seq2, comp32994_c0_seq4, comp24192_c0_seq6, comp32994_c0_seq3,…	map00220
Arginine biosynthesis	107	acid amidohydrolase	ec:3.5.1.14	4	comp30794_c0_seq6, comp28813_c0_seq2, comp28813_c0_seq1, comp30794_c0_seq2	map00220
Arginine biosynthesis	107	deacetylase	ec:3.5.1.16	1	comp19593_c0_seq1	map00220
Arginine biosynthesis	107	N-acetyltransferase	ec:2.3.1.1	7	comp25634_c0_seq1, comp30321_c0_seq6, comp25634_c0_seq2, comp30321_c0_seq7, comp32182_c0_seq10, comp30321_c0_seq1, comp30321_c0_seq3	map00220
Arginine biosynthesis	107	dehydrogenase (NADP+)	ec:1.4.1.4	3	comp27308_c0_seq9, comp27308_c0_seq1, comp27308_c0_seq10	map00220
Arginine biosynthesis	107	dehydrogenase [NAD(P)+]	ec:1.4.1.3	4	comp24550_c0_seq1, comp24550_c0_seq4, comp30569_c0_seq4, comp26205_c0_seq2	map00220
Arginine biosynthesis	107	dehydrogenase	ec:1.4.1.2	1	comp30569_c0_seq4	map00220
Arginine biosynthesis	107	glutaminase I	ec:3.5.1.2	3	comp23321_c0_seq4, comp23321_c0_seq5, comp23321_c0_seq3	map00220
Arginine biosynthesis	107	ec:3.5.1.5 urease	ec:3.5.1.5	1	comp32181_c0_seq8	map00220
Arginine biosynthesis	107	synthase (NADPH)	ec:1.14.13.39	3	comp33493_c0_seq30, comp33493_c0_seq41, comp33493_c0_seq29	map00220
Arginine biosynthesis	107	synthase	ec:6.3.4.5	3	comp35375_c2_seq1, comp35375_c2_seq2, comp35375_c2_seq12	map00220
Arginine biosynthesis	107	arginine amidinase	ec:3.5.3.1	2	comp27216_c0_seq2, comp27216_c0_seq1	map00220
Arginine biosynthesis	107	N-acetyltransferase	ec:2.3.1.35	2	comp25634_c0_seq1, comp25634_c0_seq2	map00220
Arginine biosynthesis	107	synthase (ammonia)	ec:6.3.4.16	1	comp30371_c0_seq1	map00220
Phenylalanine, tyrosine and tryptophan biosynthesis	107	synthase	ec:4.1.1.48	3	comp24772_c0_seq3, comp24772_c0_seq4, comp24772_c0_seq2	map00400
Phenylalanine, tyrosine and tryptophan biosynthesis	107	oxidase	ec:1.4.3.2	1	comp27532_c0_seq4	map00400
Phenylalanine, tyrosine and tryptophan biosynthesis	107	kinase	ec:2.7.1.71	7	comp34387_c0_seq4, comp34387_c0_seq3, comp35064_c0_seq43, comp35064_c0_seq99, comp33280_c0_seq22, comp33280_c0_seq12, comp34387_c0_seq17	map00400
Phenylalanine, tyrosine and tryptophan biosynthesis	107	transaminase	ec:2.6.1.57	37	comp33541_c0_seq9, comp31519_c0_seq3, comp31519_c0_seq2, comp29348_c0_seq6, comp26954_c0_seq2, comp26954_c0_seq1, comp29348_c0_seq4, comp28992_c0_seq4, comp22543_c0_seq3, comp28992_c0_seq3, comp27901_c0_seq4, comp33541_c0_seq10, comp22543_c0_seq2, comp28992_c0_seq1, comp33508_c0_seq1, comp33541_c0_seq6, comp24192_c0_seq2, comp26885_c0_seq2, comp32994_c0_seq4, comp24192_c0_seq6, comp32994_c0_seq3,…	map00400
Phenylalanine, tyrosine and tryptophan biosynthesis	107	synthase	ec:4.1.3.27	8	comp27700_c0_seq24, comp35304_c0_seq42, comp27700_c0_seq27, comp27700_c0_seq7, comp27700_c0_seq8, comp35304_c0_seq38, comp27700_c0_seq2, comp27700_c0_seq4	map00400
Phenylalanine, tyrosine and tryptophan biosynthesis	107	dehydratase	ec:4.2.1.51	4	comp27625_c0_seq1, comp25819_c0_seq2, comp25819_c0_seq1, comp28399_c0_seq2	map00400
Phenylalanine, tyrosine and tryptophan biosynthesis	107	1-carboxyvinyltransferase	ec:2.5.1.19	5	comp33309_c0_seq3, comp33309_c0_seq6, comp33309_c0_seq5, comp33309_c0_seq12, comp33309_c0_seq8	map00400
Phenylalanine, tyrosine and tryptophan biosynthesis	107	aminotransferase	ec:2.6.1.78	7	comp30731_c0_seq1, comp30731_c0_seq16, comp30731_c0_seq17, comp30731_c0_seq11, comp33508_c0_seq1, comp30731_c0_seq3, comp30731_c0_seq15	map00400
Phenylalanine, tyrosine and tryptophan biosynthesis	107	aminotransferase	ec:2.6.1.79	7	comp30731_c0_seq1, comp30731_c0_seq16, comp30731_c0_seq17, comp30731_c0_seq11, comp33508_c0_seq1, comp30731_c0_seq3, comp30731_c0_seq15	map00400
Phenylalanine, tyrosine and tryptophan biosynthesis	107	dehydratase	ec:4.2.1.91	4	comp27625_c0_seq1, comp25819_c0_seq2, comp25819_c0_seq1, comp28399_c0_seq2	map00400
Phenylalanine, tyrosine and tryptophan biosynthesis	107	transaminase	ec:2.6.1.5	34	comp33541_c0_seq9, comp31519_c0_seq3, comp31519_c0_seq2, comp29348_c0_seq6, comp26954_c0_seq2, comp26954_c0_seq1, comp29348_c0_seq4, comp28992_c0_seq4, comp22543_c0_seq3, comp28992_c0_seq3, comp27901_c0_seq4, comp33541_c0_seq10, comp22543_c0_seq2, comp28992_c0_seq1, comp33508_c0_seq1, comp33541_c0_seq6, comp26885_c0_seq2, comp32994_c0_seq4, comp32994_c0_seq3, comp32994_c0_seq2, comp29430_c0_seq1,…	map00400
Phenylalanine, tyrosine and tryptophan biosynthesis	107	transaminase	ec:2.6.1.9	34	comp33541_c0_seq9, comp31519_c0_seq3, comp31519_c0_seq2, comp29348_c0_seq6, comp26954_c0_seq2, comp26954_c0_seq1, comp29348_c0_seq4, comp28992_c0_seq4, comp22543_c0_seq3, comp28992_c0_seq3, comp27901_c0_seq4, comp33541_c0_seq10, comp22543_c0_seq2, comp28992_c0_seq1, comp33508_c0_seq1, comp33541_c0_seq6, comp26885_c0_seq2, comp32994_c0_seq4, comp32994_c0_seq3, comp32994_c0_seq2, comp29430_c0_seq1,…	map00400
Phenylalanine, tyrosine and tryptophan biosynthesis	107	transaminase	ec:2.6.1.1	37	comp33541_c0_seq9, comp31519_c0_seq3, comp31519_c0_seq2, comp29348_c0_seq6, comp26954_c0_seq2, comp26954_c0_seq1, comp29348_c0_seq4, comp28992_c0_seq4, comp22543_c0_seq3, comp28992_c0_seq3, comp27901_c0_seq4, comp33541_c0_seq10, comp22543_c0_seq2, comp28992_c0_seq1, comp33508_c0_seq1, comp33541_c0_seq6, comp24192_c0_seq2, comp26885_c0_seq2, comp32994_c0_seq4, comp24192_c0_seq6, comp32994_c0_seq3,…	map00400
Phenylalanine, tyrosine and tryptophan biosynthesis	107	dehydrogenase (NADP+)	ec:1.3.1.13	4	comp30035_c0_seq3, comp30035_c0_seq2, comp30035_c0_seq4, comp29193_c0_seq1	map00400
Phenylalanine, tyrosine and tryptophan biosynthesis	107	dehydrogenase	ec:1.3.1.12	4	comp30035_c0_seq3, comp30035_c0_seq2, comp30035_c0_seq4, comp29193_c0_seq1	map00400
Phenylalanine, tyrosine and tryptophan biosynthesis	107	synthase	ec:4.2.3.5	1	comp26620_c0_seq1	map00400
Phenylalanine, tyrosine and tryptophan biosynthesis	107	synthase	ec:4.2.3.4	3	comp29026_c0_seq2, comp29026_c0_seq1, comp32322_c0_seq9	map00400
Phenylalanine, tyrosine and tryptophan biosynthesis	107	dehydrogenase	ec:1.1.1.282	7	comp29026_c0_seq2, comp30642_c0_seq13, comp29026_c0_seq1, comp30642_c0_seq3, comp30642_c0_seq2, comp31675_c0_seq2, comp31675_c0_seq1	map00400
Phenylalanine, tyrosine and tryptophan biosynthesis	107	mutase	ec:5.4.99.5	6	comp30394_c0_seq23, comp30394_c0_seq6, comp30394_c0_seq20, comp23484_c0_seq4, comp23484_c1_seq1, comp23484_c0_seq2	map00400
Phenylalanine, tyrosine and tryptophan biosynthesis	107	synthase	ec:4.2.1.20	6	comp25820_c0_seq2, comp25820_c0_seq3, comp28075_c0_seq1, comp7149_c0_seq1, comp25595_c0_seq1, comp21161_c0_seq5	map00400
Phenylalanine, tyrosine and tryptophan biosynthesis	107	dehydratase	ec:4.2.1.10	5	comp30642_c0_seq13, comp30642_c0_seq3, comp30642_c0_seq2, comp31675_c0_seq2, comp31675_c0_seq1	map00400
Phenylalanine, tyrosine and tryptophan biosynthesis	107	synthase	ec:2.5.1.54	7	comp32074_c0_seq27, comp32074_c0_seq48, comp32074_c0_seq47, comp32074_c0_seq42, comp32074_c0_seq30, comp32074_c0_seq45, comp32234_c0_seq1	map00400
Phenylalanine, tyrosine and tryptophan biosynthesis	107	dehydrogenase	ec:1.1.1.25	5	comp30642_c0_seq13, comp30642_c0_seq3, comp30642_c0_seq2, comp31675_c0_seq2, comp31675_c0_seq1	map00400
Phenylalanine, tyrosine and tryptophan biosynthesis	107	phosphoribosyltransferase	ec:2.4.2.18	9	comp31873_c1_seq15, comp31370_c0_seq67, comp31733_c1_seq13, comp31370_c0_seq18, comp31370_c0_seq29, comp31733_c1_seq3, comp21351_c0_seq1, comp31873_c0_seq1, comp31733_c1_seq5	map00400
Phenylalanine, tyrosine and tryptophan biosynthesis	107	dehydrogenase	ec:1.1.1.24	2	comp29026_c0_seq2, comp29026_c0_seq1	map00400
Phenylalanine, tyrosine and tryptophan biosynthesis	107	isomerase	ec:5.3.1.24	1	comp30028_c0_seq14	map00400
Terpenoid backbone biosynthesis	102	kinase	ec:2.7.4.2	6	comp33278_c0_seq6, comp27904_c0_seq1, comp33278_c0_seq5, comp27904_c1_seq6, comp27904_c1_seq7, comp33278_c0_seq1	map00900
Terpenoid backbone biosynthesis	102	decarboxylase	ec:4.1.1.33	1	comp28398_c1_seq1	map00900
Terpenoid backbone biosynthesis	102	synthase (ferredoxin)	ec:1.17.7.1	8	comp33968_c0_seq38, comp33968_c0_seq22, comp33968_c0_seq12, comp33968_c0_seq31, comp32227_c0_seq15, comp32227_c0_seq7, comp32227_c0_seq14, comp33968_c0_seq19	map00900
Terpenoid backbone biosynthesis	102	synthase	ec:2.2.1.7	5	comp29502_c0_seq2, comp33156_c0_seq1, comp33156_c0_seq2, comp32604_c0_seq1, comp29502_c0_seq3	map00900
Terpenoid backbone biosynthesis	102	kinase	ec:2.7.1.36	2	comp33776_c0_seq1, comp33776_c0_seq4	map00900
Terpenoid backbone biosynthesis	102	diphosphate synthase	ec:2.5.1.10	16	comp31411_c2_seq13, comp30039_c0_seq11, comp31411_c2_seq40, comp31411_c2_seq71, comp30039_c0_seq6, comp31411_c2_seq70, comp31411_c2_seq44, comp35641_c0_seq17, comp31411_c2_seq31, comp31411_c2_seq52, comp30039_c0_seq1, comp35641_c0_seq3, comp35641_c0_seq13, comp10115_c0_seq2, comp10115_c0_seq1, comp35641_c0_seq8	map00900
Terpenoid backbone biosynthesis	102	diphosphate synthase	ec:2.5.1.29	12	comp30039_c0_seq1, comp35641_c0_seq3, comp35641_c0_seq13, comp32782_c0_seq9, comp35641_c0_seq8, comp30039_c0_seq11, comp32782_c0_seq3, comp30039_c0_seq6, comp31290_c1_seq4, comp35641_c0_seq17, comp25016_c0_seq2, comp32782_c0_seq6	map00900
Terpenoid backbone biosynthesis	102	diphosphate synthase	ec:2.5.1.30	8	comp32619_c0_seq26, comp35641_c0_seq3, comp35641_c0_seq13, comp32619_c0_seq9, comp35641_c0_seq8, comp34849_c0_seq7, comp35641_c0_seq17, comp22696_c0_seq2	map00900
Terpenoid backbone biosynthesis	102	5'-diphospho)-2-C-methyl-D-erythritol kinase	ec:2.7.1.148	1	comp26131_c0_seq2	map00900
Terpenoid backbone biosynthesis	102	diphosphate reductase	ec:1.17.1.2	4	comp32227_c0_seq18, comp32227_c0_seq15, comp32227_c0_seq7, comp32227_c0_seq14	map00900
Terpenoid backbone biosynthesis	102	geranyl-diphosphate synthase	ec:2.5.1.1	23	comp31411_c2_seq13, comp30039_c0_seq11, comp31411_c2_seq40, comp31411_c2_seq71, comp30039_c0_seq6, comp31411_c2_seq70, comp31411_c2_seq44, comp34849_c0_seq7, comp35641_c0_seq17, comp31411_c2_seq31, comp25865_c0_seq2, comp31411_c2_seq52, comp30039_c0_seq1, comp32619_c0_seq26, comp35641_c0_seq3, comp35641_c0_seq13, comp10115_c0_seq2, comp33903_c0_seq2, comp10115_c0_seq1, comp33903_c0_seq1, comp3261…	map00900
Terpenoid backbone biosynthesis	102	2,4-cyclodiphosphate synthase	ec:4.6.1.12	2	comp23703_c0_seq1, comp23703_c0_seq2	map00900
Terpenoid backbone biosynthesis	102	4-phosphate cytidylyltransferase	ec:2.7.7.60	3	comp31083_c0_seq3, comp31083_c0_seq2, comp19447_c0_seq1	map00900
Terpenoid backbone biosynthesis	102	Delta-isomerase	ec:5.3.3.2	5	comp32029_c1_seq1, comp32029_c1_seq21, comp32029_c1_seq23, comp32029_c1_seq22, comp32029_c1_seq15	map00900
Terpenoid backbone biosynthesis	102	C-acetyltransferase	ec:2.3.1.9	7	comp35735_c0_seq6, comp34427_c0_seq33, comp35735_c0_seq15, comp28573_c0_seq4, comp35735_c0_seq22, comp16011_c0_seq1, comp28573_c0_seq2	map00900
Terpenoid backbone biosynthesis	102	synthase	ec:2.3.3.10	3	comp32262_c0_seq14, comp32262_c0_seq3, comp32262_c0_seq2	map00900
Terpenoid backbone biosynthesis	102	dehydrogenase (NADP+)	ec:1.1.1.216	3	comp26233_c0_seq6, comp26233_c0_seq7, comp26233_c0_seq8	map00900
Terpenoid backbone biosynthesis	102	oxidase	ec:1.8.3.5	3	comp33940_c0_seq2, comp33940_c0_seq3, comp33940_c0_seq4	map00900
Terpenoid backbone biosynthesis	102	reductoisomerase	ec:1.1.1.267	3	comp30628_c0_seq18, comp30628_c0_seq10, comp30628_c0_seq20	map00900
Terpenoid backbone biosynthesis	102	diphosphate synthase [geranylgeranyl-diphosphate specific]	ec:2.5.1.85	4	comp32619_c0_seq26, comp32619_c0_seq9, comp34849_c0_seq7, comp35494_c0_seq57	map00900
Terpenoid backbone biosynthesis	102	synthase [geranyl-diphosphate specific]	ec:2.5.1.84	4	comp32619_c0_seq26, comp32619_c0_seq9, comp34849_c0_seq7, comp35494_c0_seq57	map00900
Terpenoid backbone biosynthesis	102	O-methyltransferase	ec:2.1.1.100	4	comp30212_c0_seq13, comp30212_c0_seq3, comp30212_c0_seq28, comp30212_c0_seq39	map00900
Terpenoid backbone biosynthesis	102	reductase	ec:1.1.1.88	1	comp19580_c0_seq2	map00900
Terpenoid backbone biosynthesis	102	reductase (NADPH)	ec:1.1.1.34	16	comp34323_c0_seq6, comp34323_c0_seq3, comp20746_c0_seq1, comp29501_c0_seq24, comp19580_c0_seq2, comp29501_c0_seq22, comp23049_c0_seq1, comp23049_c0_seq2, comp24631_c0_seq1, comp29501_c0_seq17, comp24434_c0_seq2, comp24106_c0_seq1, comp24434_c0_seq1, comp24631_c1_seq1, comp24631_c1_seq2, comp29501_c0_seq8	map00900
Butanoate metabolism	101	transaminase	ec:2.6.1.19	7	comp29220_c3_seq5, comp29220_c3_seq7, comp29220_c3_seq9, comp29220_c3_seq12, comp29220_c3_seq15, comp29220_c3_seq1, comp29220_c3_seq3	map00650
Butanoate metabolism	101	dehydrogenase	ec:1.3.5.1	11	comp33786_c1_seq1, comp31799_c1_seq27, comp19819_c0_seq1, comp24052_c0_seq2, comp33786_c1_seq4, comp11333_c0_seq1, comp34621_c0_seq4, comp33786_c1_seq9, comp34621_c0_seq5, comp32225_c0_seq22, comp34621_c0_seq1	map00650
Butanoate metabolism	101	dehydrogenase (NAD+)	ec:1.2.1.24	1	comp29572_c0_seq1	map00650
Butanoate metabolism	101	synthase	ec:2.2.1.6	5	comp16063_c1_seq1, comp27176_c0_seq1, comp27176_c0_seq2, comp16063_c1_seq2, comp23039_c0_seq1	map00650
Butanoate metabolism	101	epimerase	ec:5.1.2.3	18	comp15623_c0_seq1, comp34861_c0_seq51, comp34861_c0_seq50, comp34861_c0_seq83, comp34861_c0_seq94, comp34861_c0_seq31, comp30609_c0_seq5, comp34861_c0_seq74, comp30609_c0_seq4, comp34861_c0_seq91, comp30609_c0_seq2, comp34450_c0_seq1, comp34861_c0_seq26, comp34450_c0_seq5, comp34861_c0_seq27, comp34861_c0_seq32, comp34861_c0_seq78, comp34186_c0_seq27	map00650
Butanoate metabolism	101	ligase	ec:6.2.1.2	4	comp31772_c0_seq1, comp31772_c1_seq1, comp11013_c0_seq1, comp10140_c0_seq1	map00650
Butanoate metabolism	101	dehydrogenase [NAD(P)+]	ec:1.2.1.16	1	comp29572_c0_seq1	map00650
Butanoate metabolism	101	decarboxylase	ec:4.1.1.15	5	comp31305_c0_seq1, comp31736_c0_seq3, comp31305_c0_seq2, comp31736_c0_seq1, comp31736_c0_seq2	map00650
Butanoate metabolism	101	dehydrogenase	ec:1.1.1.157	3	comp26067_c0_seq1, comp26067_c0_seq5, comp26067_c0_seq4	map00650
Butanoate metabolism	101	C-acetyltransferase	ec:2.3.1.9	7	comp35735_c0_seq6, comp34427_c0_seq33, comp35735_c0_seq15, comp28573_c0_seq4, comp35735_c0_seq22, comp16011_c0_seq1, comp28573_c0_seq2	map00650
Butanoate metabolism	101	dehydrogenase	ec:1.1.99.2	1	comp29198_c0_seq1	map00650
Butanoate metabolism	101	synthase	ec:2.3.3.10	3	comp32262_c0_seq14, comp32262_c0_seq3, comp32262_c0_seq2	map00650
Butanoate metabolism	101	lyase	ec:4.1.3.4	3	comp32307_c0_seq1, comp32307_c0_seq7, comp32307_c0_seq5	map00650
Butanoate metabolism	101	hydratase	ec:4.2.1.17	41	comp15623_c0_seq1, comp34861_c0_seq51, comp34861_c0_seq50, comp34861_c0_seq94, comp34861_c0_seq31, comp34861_c0_seq74, comp27630_c0_seq5, comp34861_c0_seq91, comp25697_c0_seq1, comp31322_c0_seq7, comp25697_c0_seq3, comp27630_c0_seq2, comp27630_c0_seq3, comp34861_c0_seq32, comp34861_c0_seq78, comp34186_c0_seq27, comp32087_c1_seq8, comp32087_c1_seq30, comp32087_c1_seq52, comp32087_c1_seq11, comp320…	map00650
Butanoate metabolism	101	reductase	ec:1.1.1.36	3	comp27512_c0_seq3, comp19788_c0_seq1, comp27512_c0_seq4	map00650
Butanoate metabolism	101	dehydrogenase	ec:1.1.1.35	15	comp15623_c0_seq1, comp34861_c0_seq83, comp34861_c0_seq86, comp30609_c0_seq5, comp30609_c0_seq4, comp34450_c0_seq4, comp30609_c0_seq2, comp34450_c0_seq1, comp34450_c0_seq7, comp34450_c0_seq5, comp34861_c0_seq98, comp34186_c0_seq27, comp26067_c0_seq1, comp26067_c0_seq5, comp26067_c0_seq4	map00650
Butanoate metabolism	101	dehydrogenase	ec:1.1.1.30	5	comp35560_c0_seq20, comp24868_c1_seq3, comp35560_c0_seq7, comp24868_c1_seq2, comp24868_c0_seq1	map00650
Other glycan degradation	99	psychosine hydrolase	ec:3.2.1.45	20	comp26208_c0_seq3, comp29539_c0_seq9, comp21199_c0_seq2, comp26208_c0_seq1, comp26208_c0_seq2, comp26208_c1_seq1, comp21288_c0_seq1, comp35520_c0_seq8, comp35520_c0_seq3, comp35520_c0_seq2, comp29539_c0_seq12, comp35520_c0_seq4, comp29539_c0_seq1, comp34698_c0_seq5, comp34698_c0_seq6, comp23657_c0_seq1, comp34698_c0_seq3, comp34698_c0_seq1, comp35520_c0_seq12, comp35520_c0_seq11	map00511
Other glycan degradation	99	alpha-fucosidase	ec:3.2.1.51	9	comp35809_c0_seq21, comp31232_c1_seq18, comp30311_c0_seq6, comp35809_c0_seq2, comp35809_c0_seq46, comp31232_c1_seq1, comp35809_c0_seq49, comp31232_c1_seq5, comp35809_c0_seq9	map00511
Other glycan degradation	99	hexosaminidase	ec:3.2.1.52	3	comp28809_c0_seq2, comp17618_c0_seq1, comp30060_c0_seq2	map00511
Other glycan degradation	99	aspartylglucosylamine deaspartylase	ec:3.5.1.26	3	comp30533_c0_seq2, comp30533_c0_seq3, comp30533_c0_seq4	map00511
Other glycan degradation	99	alpha-D-mannosidase	ec:3.2.1.24	16	comp34247_c0_seq5, comp34247_c0_seq4, comp34247_c0_seq3, comp34247_c0_seq2, comp22616_c0_seq2, comp22616_c0_seq1, comp35287_c0_seq21, comp35287_c0_seq7, comp34247_c1_seq1, comp34247_c1_seq2, comp35287_c0_seq13, comp35287_c0_seq24, comp35287_c0_seq37, comp29181_c0_seq1, comp35287_c0_seq17, comp35287_c0_seq39	map00511
Other glycan degradation	99	mannanase	ec:3.2.1.25	1	comp26453_c0_seq1	map00511
Other glycan degradation	99	lactase (ambiguous)	ec:3.2.1.23	47	comp35756_c0_seq22, comp28900_c0_seq1, comp35756_c0_seq24, comp33207_c0_seq2, comp32108_c0_seq10, comp32108_c0_seq11, comp26922_c0_seq1, comp33628_c0_seq1, comp33628_c0_seq2, comp33628_c0_seq11, comp34868_c0_seq3, comp33628_c0_seq5, comp33628_c0_seq6, comp34868_c0_seq8, comp33207_c0_seq1, comp33628_c0_seq4, comp33628_c0_seq7, comp33628_c0_seq8, comp33691_c0_seq14, comp35096_c0_seq2, comp35096_c0_…	map00511
Inositol phosphate metabolism	99	3-kinase	ec:2.7.1.127	4	comp8408_c0_seq1, comp28097_c0_seq2, comp28097_c0_seq1, comp28097_c0_seq3	map00562
Inositol phosphate metabolism	99	4-kinase	ec:2.7.1.67	12	comp32748_c2_seq4, comp32748_c2_seq1, comp32748_c2_seq2, comp33001_c0_seq1, comp29183_c0_seq6, comp32748_c2_seq7, comp29183_c0_seq8, comp32748_c2_seq5, comp27806_c0_seq1, comp33001_c0_seq2, comp20243_c0_seq1, comp29183_c0_seq1	map00562
Inositol phosphate metabolism	99	5-kinase	ec:2.7.1.68	16	comp25973_c0_seq2, comp25973_c0_seq1, comp32728_c0_seq1, comp33684_c0_seq1, comp33684_c0_seq3, comp33684_c0_seq6, comp33684_c0_seq5, comp28298_c0_seq1, comp35569_c0_seq2, comp32925_c0_seq4, comp32925_c0_seq6, comp33315_c0_seq1, comp32744_c0_seq1, comp35294_c1_seq2, comp35569_c0_seq6, comp35569_c0_seq33	map00562
Inositol phosphate metabolism	99	phospholipase C	ec:3.1.4.11	9	comp34417_c1_seq3, comp25767_c0_seq1, comp35775_c0_seq7, comp34417_c1_seq8, comp25767_c1_seq1, comp27951_c0_seq1, comp30353_c0_seq3, comp26571_c0_seq1, comp19659_c0_seq1	map00562
Inositol phosphate metabolism	99	3-kinase	ec:2.7.1.137	5	comp32932_c0_seq1, comp35690_c0_seq46, comp32932_c0_seq3, comp34916_c0_seq1, comp32932_c0_seq4	map00562
Inositol phosphate metabolism	99	1-kinase	ec:2.7.1.134	5	comp29835_c0_seq6, comp30237_c0_seq1, comp29835_c0_seq3, comp29835_c0_seq11, comp28819_c0_seq1	map00562
Inositol phosphate metabolism	99	5/6-kinase	ec:2.7.1.159	5	comp29835_c0_seq6, comp30237_c0_seq1, comp29835_c0_seq3, comp29835_c0_seq11, comp28819_c0_seq1	map00562
Inositol phosphate metabolism	99	5-kinase	ec:2.7.1.150	15	comp32728_c0_seq1, comp34931_c1_seq16, comp35162_c1_seq19, comp32744_c0_seq3, comp34931_c1_seq47, comp35569_c0_seq2, comp32925_c0_seq4, comp34608_c0_seq14, comp32744_c0_seq1, comp35162_c0_seq1, comp35294_c1_seq1, comp35294_c1_seq2, comp35294_c1_seq3, comp35569_c0_seq6, comp35569_c0_seq33	map00562
Inositol phosphate metabolism	99	isomerase	ec:5.3.1.1	2	comp29750_c0_seq1, comp25278_c0_seq1	map00562
Inositol phosphate metabolism	99	synthase	ec:5.5.1.4	3	comp30839_c1_seq6, comp30839_c1_seq8, comp30839_c1_seq41	map00562
Inositol phosphate metabolism	99	5-phosphatase	ec:3.1.3.36	11	comp29788_c0_seq1, comp29788_c0_seq2, comp29087_c0_seq6, comp33694_c0_seq12, comp30705_c0_seq3, comp33694_c0_seq1, comp33694_c0_seq4, comp25331_c0_seq2, comp33694_c0_seq8, comp29087_c0_seq10, comp29087_c0_seq1	map00562
Inositol phosphate metabolism	99	5-phosphatase	ec:3.1.3.56	4	comp25116_c1_seq2, comp25861_c0_seq1, comp25116_c1_seq4, comp26956_c0_seq5	map00562
Inositol phosphate metabolism	99	1-phosphatase	ec:3.1.3.57	4	comp30736_c0_seq2, comp19139_c0_seq1, comp24439_c0_seq2, comp24439_c0_seq1	map00562
Inositol phosphate metabolism	99	3-phosphatase	ec:3.1.3.67	1	comp25619_c0_seq1	map00562
Inositol phosphate metabolism	99	inositol-polyphosphate phosphatase	ec:3.1.3.62	2	comp7208_c0_seq1, comp35240_c0_seq101	map00562
Inositol phosphate metabolism	99	inositol-1,3-bisphosphate 3-phosphatase	ec:3.1.3.64	2	comp33719_c1_seq2, comp33719_c1_seq9	map00562
Inositol phosphate metabolism	99	phosphatase	ec:3.1.3.25	5	comp29205_c0_seq1, comp31623_c0_seq39, comp31623_c0_seq19, comp26227_c0_seq1, comp29205_c0_seq4	map00562
Inositol phosphate metabolism	99	3-phosphatidyltransferase	ec:2.7.8.11	1	comp28176_c0_seq27	map00562
Inositol phosphate metabolism	99	C	ec:3.1.4.3	2	comp32479_c0_seq5, comp30186_c0_seq1	map00562
Inositol phosphate metabolism	99	oxygenase	ec:1.13.99.1	3	comp36373_c0_seq1, comp8634_c0_seq1, comp23895_c0_seq1	map00562
Histidine metabolism	99	decarboxylase	ec:4.1.1.28	2	comp32376_c2_seq46, comp17257_c0_seq1	map00340
Histidine metabolism	99	transaminase	ec:2.6.1.9	34	comp33541_c0_seq9, comp31519_c0_seq3, comp31519_c0_seq2, comp29348_c0_seq6, comp26954_c0_seq2, comp26954_c0_seq1, comp29348_c0_seq4, comp28992_c0_seq4, comp22543_c0_seq3, comp28992_c0_seq3, comp27901_c0_seq4, comp33541_c0_seq10, comp22543_c0_seq2, comp28992_c0_seq1, comp33508_c0_seq1, comp33541_c0_seq6, comp26885_c0_seq2, comp32994_c0_seq4, comp32994_c0_seq3, comp32994_c0_seq2, comp29430_c0_seq1,…	map00340
Histidine metabolism	99	dehydrogenase [NAD(P)+]	ec:1.2.1.5	6	comp32940_c0_seq3, comp32940_c0_seq1, comp32940_c0_seq2, comp31496_c0_seq2, comp31496_c0_seq1, comp30437_c1_seq2	map00340
Histidine metabolism	99	dehydrogenase (NAD+)	ec:1.2.1.3	42	comp24270_c0_seq18, comp32096_c1_seq19, comp32940_c0_seq3, comp32096_c1_seq1, comp32096_c1_seq17, comp32940_c0_seq1, comp32096_c1_seq18, comp32940_c0_seq2, comp24270_c0_seq10, comp24270_c0_seq32, comp24270_c0_seq12, comp24270_c0_seq11, comp24270_c0_seq38, comp24270_c0_seq37, comp26196_c0_seq5, comp29898_c0_seq1, comp29898_c0_seq2, comp24270_c0_seq1, comp26196_c0_seq4, comp26196_c0_seq1, comp26196…	map00340
Histidine metabolism	99	histidinol phosphate phosphatase	ec:3.1.3.15	1	comp26227_c0_seq1	map00340
Histidine metabolism	99	diphosphatase	ec:3.6.1.31	8	comp29804_c0_seq12, comp29804_c0_seq19, comp29804_c0_seq18, comp29804_c0_seq29, comp29804_c0_seq8, comp29804_c0_seq16, comp29804_c0_seq27, comp29804_c0_seq7	map00340
Histidine metabolism	99	dehydratase	ec:4.2.1.19	1	comp22195_c0_seq2	map00340
Histidine metabolism	99	phosphoribosyltransferase	ec:2.4.2.17	1	comp26215_c0_seq1	map00340
Histidine metabolism	99	dehydrogenase	ec:1.1.1.23	5	comp32034_c0_seq6, comp32034_c0_seq1, comp32034_c0_seq11, comp32034_c0_seq12, comp32034_c0_seq13	map00340
Histidine metabolism	99	isomerase	ec:5.3.1.16	5	comp34428_c0_seq4, comp34428_c0_seq3, comp34428_c0_seq14, comp34428_c0_seq42, comp34428_c0_seq43	map00340
Histidine metabolism	99	cyclohydrolase	ec:3.5.4.19	8	comp29804_c0_seq12, comp29804_c0_seq19, comp29804_c0_seq18, comp29804_c0_seq29, comp29804_c0_seq8, comp29804_c0_seq16, comp29804_c0_seq27, comp29804_c0_seq7	map00340
Drug metabolism - other enzymes	95	hydantoinase	ec:3.5.2.2	4	comp31272_c0_seq1, comp31272_c0_seq3, comp31272_c0_seq2, comp31272_c0_seq4	map00983
Drug metabolism - other enzymes	95	kinase	ec:2.7.1.48	25	comp21520_c0_seq17, comp21520_c0_seq9, comp31367_c0_seq9, comp27520_c1_seq1, comp31367_c0_seq18, comp29082_c2_seq14, comp27520_c1_seq2, comp21520_c0_seq3, comp21520_c0_seq5, comp21520_c0_seq6, comp28313_c0_seq10, comp21520_c0_seq1, comp21520_c0_seq2, comp32721_c0_seq6, comp32721_c0_seq4, comp35345_c0_seq24, comp29082_c2_seq2, comp31367_c1_seq1, comp28313_c0_seq1, comp27520_c0_seq1, comp32387_c0_s…	map00983
Drug metabolism - other enzymes	95	deaminase	ec:3.5.4.5	2	comp21967_c0_seq1, comp33564_c1_seq1	map00983
Drug metabolism - other enzymes	95	kinase	ec:2.7.1.21	3	comp22545_c0_seq1, comp32154_c0_seq9, comp32154_c0_seq7	map00983
Drug metabolism - other enzymes	95	oxidase	ec:1.17.3.2	2	comp35367_c0_seq1, comp35367_c0_seq3	map00983
Drug metabolism - other enzymes	95	ali-esterase	ec:3.1.1.1	33	comp26063_c1_seq1, comp29059_c0_seq3, comp14872_c0_seq1, comp29059_c0_seq4, comp31838_c0_seq5, comp28958_c0_seq1, comp31838_c0_seq13, comp32198_c0_seq8, comp32198_c0_seq6, comp31919_c0_seq14, comp17241_c0_seq1, comp21340_c0_seq1, comp31919_c0_seq12, comp32198_c0_seq16, comp19002_c0_seq1, comp11323_c0_seq1, comp31919_c0_seq15, comp31919_c0_seq16, comp28296_c0_seq1, comp26244_c0_seq3, comp34453_c0_…	map00983
Drug metabolism - other enzymes	95	dehydrogenase (NADP+)	ec:1.3.1.2	7	comp33226_c0_seq13, comp33226_c0_seq7, comp33226_c0_seq5, comp33226_c0_seq3, comp33226_c0_seq4, comp33226_c0_seq14, comp33226_c0_seq38	map00983
Drug metabolism - other enzymes	95	synthase (glutamine-hydrolysing)	ec:6.3.5.2	2	comp29375_c0_seq2, comp29375_c0_seq1	map00983
Drug metabolism - other enzymes	95	beta-glucuronide glucuronohydrolase glucuronidase	ec:3.2.1.31	2	comp34451_c0_seq2, comp33980_c0_seq12	map00983
Drug metabolism - other enzymes	95	1-naphthol glucuronyltransferase	ec:2.4.1.17	8	comp31417_c0_seq3, comp27309_c0_seq1, comp31695_c0_seq7, comp31417_c0_seq1, comp31695_c0_seq8, comp31695_c0_seq4, comp23418_c0_seq1, comp23418_c1_seq1	map00983
Drug metabolism - other enzymes	95	N-carbamoyl-beta-alanine amidohydrolase	ec:3.5.1.6	1	comp25139_c0_seq1	map00983
Drug metabolism - other enzymes	95	diphosphatase	ec:3.6.1.19	2	comp14387_c0_seq1, comp14387_c0_seq2	map00983
Drug metabolism - other enzymes	95	dehydrogenase	ec:1.1.1.205	1	comp31256_c0_seq1	map00983
Drug metabolism - other enzymes	95	phosphoribosyltransferase	ec:2.4.2.10	2	comp28660_c0_seq1, comp28660_c0_seq2	map00983
Drug metabolism - other enzymes	95	phosphoribosyltransferase	ec:2.4.2.8	1	comp8464_c0_seq1	map00983
Fatty acid biosynthesis	94	carboxylase	ec:6.4.1.2	11	comp20210_c0_seq3, comp20210_c0_seq1, comp27397_c0_seq2, comp35537_c0_seq4, comp7414_c0_seq1, comp27397_c0_seq1, comp32536_c0_seq6, comp35537_c0_seq2, comp25899_c0_seq1, comp35537_c0_seq1, comp32536_c0_seq2	map00061
Fatty acid biosynthesis	94	reductase	ec:1.1.1.100	17	comp32004_c0_seq9, comp25739_c1_seq1, comp32196_c0_seq51, comp22269_c0_seq4, comp32196_c0_seq34, comp26294_c0_seq1, comp27667_c0_seq1, comp32196_c0_seq35, comp32196_c0_seq15, comp32004_c0_seq22, comp24691_c0_seq2, comp32196_c0_seq1, comp27962_c0_seq1, comp32004_c0_seq4, comp30757_c0_seq4, comp32004_c0_seq5, comp32196_c0_seq9	map00061
Fatty acid biosynthesis	94	ligase	ec:6.2.1.3	33	comp32093_c0_seq46, comp34058_c0_seq29, comp32093_c0_seq48, comp35379_c0_seq4, comp35379_c0_seq21, comp35379_c0_seq23, comp31135_c0_seq48, comp28049_c0_seq1, comp34058_c0_seq27, comp34058_c0_seq49, comp28049_c1_seq2, comp32093_c0_seq12, comp32093_c0_seq34, comp32093_c0_seq3, comp32093_c0_seq39, comp22615_c0_seq2, comp22615_c0_seq1, comp25784_c0_seq1, comp32631_c0_seq55, comp32784_c0_seq7, comp327…	map00061
Fatty acid biosynthesis	94	synthase II	ec:2.3.1.179	1	comp32342_c0_seq7	map00061
Fatty acid biosynthesis	94	synthase III	ec:2.3.1.180	1	comp27348_c0_seq1	map00061
Fatty acid biosynthesis	94	hydrolase	ec:3.1.2.14	11	comp34504_c0_seq20, comp34504_c0_seq1, comp34504_c0_seq24, comp34504_c0_seq5, comp28714_c0_seq2, comp28714_c0_seq1, comp28714_c0_seq4, comp28714_c0_seq3, comp28714_c0_seq6, comp28714_c0_seq5, comp35660_c0_seq4	map00061
Fatty acid biosynthesis	94	reductase (NADH)	ec:1.3.1.9	5	comp33308_c0_seq47, comp29830_c0_seq9, comp31187_c0_seq6, comp31187_c0_seq11, comp33308_c0_seq53	map00061
Fatty acid biosynthesis	94	synthase	ec:2.3.1.86	2	comp34678_c0_seq5, comp33621_c0_seq1	map00061
Fatty acid biosynthesis	94	synthase	ec:2.3.1.85	2	comp27396_c1_seq1, comp17106_c0_seq1	map00061
Fatty acid biosynthesis	94	S-malonyltransferase	ec:2.3.1.39	1	comp27282_c0_seq2	map00061
Fatty acid biosynthesis	94	synthase I	ec:2.3.1.41	10	comp27348_c0_seq4, comp27348_c0_seq1, comp27396_c0_seq3, comp27396_c0_seq2, comp27396_c0_seq5, comp32342_c0_seq7, comp18457_c0_seq1, comp33296_c0_seq36, comp27260_c0_seq2, comp35049_c0_seq4	map00061
Fatty acid biosynthesis	94	desaturase	ec:1.14.19.2	2	comp31369_c0_seq2, comp31369_c0_seq1	map00061
Sulfur metabolism	90	adenosine 5-phosphosulfate sulfohydrolase	ec:3.6.2.1	5	comp34172_c0_seq1, comp27912_c0_seq44, comp34172_c0_seq5, comp27912_c0_seq50, comp19535_c0_seq6	map00920
Sulfur metabolism	90	kinase	ec:2.7.1.25	10	comp28529_c0_seq13, comp28529_c0_seq11, comp29742_c0_seq15, comp29742_c0_seq14, comp25425_c0_seq1, comp25425_c0_seq2, comp29742_c0_seq27, comp28529_c0_seq4, comp28529_c0_seq1, comp28529_c0_seq14	map00920
Sulfur metabolism	90	reductase (thioredoxin)	ec:1.8.4.8	4	comp29063_c0_seq2, comp29063_c0_seq6, comp29063_c0_seq7, comp29063_c0_seq8	map00920
Sulfur metabolism	90	reductase (glutathione)	ec:1.8.4.9	1	comp29063_c0_seq7	map00920
Sulfur metabolism	90	nucleotidase	ec:3.1.3.7	8	comp29205_c0_seq1, comp31623_c0_seq19, comp26227_c0_seq1, comp30736_c0_seq2, comp19139_c0_seq1, comp24439_c0_seq2, comp24439_c0_seq1, comp29205_c0_seq4	map00920
Sulfur metabolism	90	reductase	ec:1.8.99.2	4	comp29063_c0_seq1, comp29063_c0_seq2, comp29063_c0_seq6, comp29063_c0_seq7	map00920
Sulfur metabolism	90	reductase	ec:1.8.99.1	2	comp35370_c0_seq41, comp35370_c0_seq22	map00920
Sulfur metabolism	90	sulfurtransferase	ec:2.8.1.1	6	comp29828_c0_seq6, comp29828_c0_seq14, comp29828_c0_seq4, comp29828_c0_seq11, comp29828_c0_seq2, comp29828_c0_seq3	map00920
Sulfur metabolism	90	reductase (ferredoxin)	ec:1.8.7.1	2	comp35370_c0_seq41, comp35370_c0_seq22	map00920
Sulfur metabolism	90	adenylyltransferase	ec:2.7.7.4	11	comp21599_c0_seq3, comp33812_c0_seq9, comp21599_c0_seq4, comp21599_c0_seq1, comp34457_c0_seq6, comp26119_c0_seq7, comp26119_c1_seq1, comp33812_c0_seq3, comp33812_c0_seq2, comp34457_c0_seq5, comp34457_c0_seq2	map00920
Sulfur metabolism	90	oxidase	ec:1.8.3.1	2	comp32623_c1_seq12, comp32623_c1_seq6	map00920
Sulfur metabolism	90	O-acetyltransferase	ec:2.3.1.30	11	comp36359_c0_seq1, comp27154_c0_seq10, comp31986_c0_seq24, comp17222_c0_seq2, comp17222_c0_seq1, comp32417_c0_seq1, comp27154_c0_seq3, comp27154_c0_seq4, comp25987_c0_seq1, comp32417_c1_seq1, comp27154_c0_seq6	map00920
Sulfur metabolism	90	dioxygenase	ec:1.13.11.18	2	comp21620_c0_seq1, comp21620_c0_seq3	map00920
Sulfur metabolism	90	ATPase	ec:3.6.3.25	5	comp35282_c0_seq2, comp35282_c0_seq4, comp23785_c0_seq4, comp35282_c0_seq3, comp23785_c0_seq2	map00920
Sulfur metabolism	90	gamma-synthase	ec:2.5.1.48	4	comp22496_c0_seq2, comp29999_c0_seq1, comp29999_c0_seq2, comp22496_c0_seq1	map00920
Sulfur metabolism	90	synthase	ec:2.5.1.47	19	comp31498_c0_seq11, comp33578_c0_seq2, comp31498_c0_seq20, comp31498_c0_seq21, comp32212_c0_seq9, comp31498_c0_seq29, comp32212_c0_seq15, comp31498_c0_seq16, comp31498_c0_seq27, comp35659_c0_seq75, comp31498_c0_seq24, comp32212_c0_seq24, comp16133_c0_seq1, comp32212_c0_seq12, comp32212_c0_seq2, comp33578_c0_seq11, comp31498_c0_seq2, comp31498_c0_seq1, comp33578_c0_seq16	map00920
Nitrogen metabolism	90	ligase	ec:6.3.1.2	16	comp33488_c0_seq10, comp33589_c1_seq46, comp32872_c0_seq4, comp32872_c0_seq1, comp32872_c0_seq35, comp29317_c0_seq1, comp32872_c0_seq12, comp32872_c0_seq26, comp33488_c0_seq16, comp33589_c1_seq51, comp33488_c0_seq15, comp23472_c0_seq1, comp23472_c0_seq2, comp33589_c1_seq11, comp33488_c0_seq3, comp33488_c0_seq6	map00910
Nitrogen metabolism	90	synthase (ferredoxin)	ec:1.4.7.1	10	comp35507_c0_seq33, comp35507_c0_seq44, comp32363_c0_seq13, comp35507_c0_seq27, comp35507_c0_seq38, comp35507_c0_seq49, comp32363_c0_seq28, comp34502_c0_seq4, comp35507_c0_seq5, comp35507_c0_seq31	map00910
Nitrogen metabolism	90	monooxygenase	ec:1.13.12.16	1	comp34870_c0_seq8	map00910
Nitrogen metabolism	90	reductase (NADH)	ec:1.7.1.1	8	comp22149_c0_seq2, comp28156_c0_seq2, comp22149_c0_seq1, comp22095_c0_seq3, comp24892_c0_seq3, comp24892_c0_seq6, comp24892_c0_seq4, comp19144_c0_seq1	map00910
Nitrogen metabolism	90	ec:3.5.1.49 formamidase	ec:3.5.1.49	5	comp30863_c0_seq8, comp30863_c0_seq6, comp30863_c0_seq4, comp30863_c0_seq1, comp30863_c0_seq2	map00910
Nitrogen metabolism	90	dehydrogenase (NADP+)	ec:1.4.1.4	3	comp27308_c0_seq9, comp27308_c0_seq1, comp27308_c0_seq10	map00910
Nitrogen metabolism	90	dehydrogenase [NAD(P)+]	ec:1.4.1.3	4	comp24550_c0_seq1, comp24550_c0_seq4, comp30569_c0_seq4, comp26205_c0_seq2	map00910
Nitrogen metabolism	90	dehydrogenase	ec:1.4.1.2	1	comp30569_c0_seq4	map00910
Nitrogen metabolism	90	dehydratase	ec:4.2.1.1	27	comp29863_c0_seq3, comp20008_c0_seq2, comp27478_c0_seq2, comp27478_c0_seq1, comp24295_c0_seq2, comp27817_c0_seq11, comp35539_c0_seq21, comp24295_c0_seq1, comp27817_c0_seq12, comp35539_c0_seq20, comp33736_c0_seq5, comp33736_c0_seq4, comp33736_c0_seq3, comp33736_c0_seq2, comp28506_c0_seq1, comp21145_c0_seq1, comp14377_c0_seq2, comp27817_c0_seq1, comp24440_c0_seq3, comp24440_c0_seq2, comp24440_c0_se…	map00910
Nitrogen metabolism	90	acetonitrilase	ec:3.5.5.1	2	comp27535_c0_seq2, comp27535_c0_seq1	map00910
Nitrogen metabolism	90	reductase	ec:1.7.7.2	1	comp31717_c0_seq3	map00910
Nitrogen metabolism	90	reductase	ec:1.7.7.1	4	comp31717_c0_seq2, comp31717_c0_seq3, comp31717_c0_seq1, comp31717_c0_seq5	map00910
Nitrogen metabolism	90	synthase (ammonia)	ec:6.3.4.16	1	comp30371_c0_seq1	map00910
Nitrogen metabolism	90	reductase (NO-forming)	ec:1.7.2.1	1	comp31717_c0_seq3	map00910
Nitrogen metabolism	90	cyanate lyase	ec:4.2.1.104	2	comp20420_c0_seq4, comp20420_c0_seq3	map00910
Nitrogen metabolism	90	synthase (NADH)	ec:1.4.1.14	7	comp35770_c0_seq3, comp35770_c0_seq4, comp35770_c0_seq1, comp35770_c0_seq2, comp34262_c0_seq3, comp35770_c0_seq7, comp35770_c0_seq6	map00910
Tropane, piperidine and pyridine alkaloid biosynthesis	90	transaminase	ec:2.6.1.57	37	comp33541_c0_seq9, comp31519_c0_seq3, comp31519_c0_seq2, comp29348_c0_seq6, comp26954_c0_seq2, comp26954_c0_seq1, comp29348_c0_seq4, comp28992_c0_seq4, comp22543_c0_seq3, comp28992_c0_seq3, comp27901_c0_seq4, comp33541_c0_seq10, comp22543_c0_seq2, comp28992_c0_seq1, comp33508_c0_seq1, comp33541_c0_seq6, comp24192_c0_seq2, comp26885_c0_seq2, comp32994_c0_seq4, comp24192_c0_seq6, comp32994_c0_seq3,…	map00960
Tropane, piperidine and pyridine alkaloid biosynthesis	90	N-methyltransferase	ec:2.1.1.53	11	comp28243_c0_seq1, comp28243_c0_seq3, comp28243_c0_seq12, comp28243_c0_seq2, comp28243_c0_seq6, comp24046_c0_seq1, comp28243_c0_seq9, comp21636_c0_seq1, comp25472_c0_seq1, comp25916_c0_seq2, comp25916_c0_seq1	map00960
Tropane, piperidine and pyridine alkaloid biosynthesis	90	transaminase	ec:2.6.1.5	34	comp33541_c0_seq9, comp31519_c0_seq3, comp31519_c0_seq2, comp29348_c0_seq6, comp26954_c0_seq2, comp26954_c0_seq1, comp29348_c0_seq4, comp28992_c0_seq4, comp22543_c0_seq3, comp28992_c0_seq3, comp27901_c0_seq4, comp33541_c0_seq10, comp22543_c0_seq2, comp28992_c0_seq1, comp33508_c0_seq1, comp33541_c0_seq6, comp26885_c0_seq2, comp32994_c0_seq4, comp32994_c0_seq3, comp32994_c0_seq2, comp29430_c0_seq1,…	map00960
Tropane, piperidine and pyridine alkaloid biosynthesis	90	transaminase	ec:2.6.1.9	34	comp33541_c0_seq9, comp31519_c0_seq3, comp31519_c0_seq2, comp29348_c0_seq6, comp26954_c0_seq2, comp26954_c0_seq1, comp29348_c0_seq4, comp28992_c0_seq4, comp22543_c0_seq3, comp28992_c0_seq3, comp27901_c0_seq4, comp33541_c0_seq10, comp22543_c0_seq2, comp28992_c0_seq1, comp33508_c0_seq1, comp33541_c0_seq6, comp26885_c0_seq2, comp32994_c0_seq4, comp32994_c0_seq3, comp32994_c0_seq2, comp29430_c0_seq1,…	map00960
Tropane, piperidine and pyridine alkaloid biosynthesis	90	transaminase	ec:2.6.1.1	37	comp33541_c0_seq9, comp31519_c0_seq3, comp31519_c0_seq2, comp29348_c0_seq6, comp26954_c0_seq2, comp26954_c0_seq1, comp29348_c0_seq4, comp28992_c0_seq4, comp22543_c0_seq3, comp28992_c0_seq3, comp27901_c0_seq4, comp33541_c0_seq10, comp22543_c0_seq2, comp28992_c0_seq1, comp33508_c0_seq1, comp33541_c0_seq6, comp24192_c0_seq2, comp26885_c0_seq2, comp32994_c0_seq4, comp24192_c0_seq6, comp32994_c0_seq3,…	map00960
Tropane, piperidine and pyridine alkaloid biosynthesis	90	reductase	ec:1.1.1.237	6	comp34955_c0_seq27, comp27111_c0_seq6, comp31583_c0_seq5, comp31583_c0_seq4, comp31583_c0_seq3, comp34955_c0_seq14	map00960
Tropane, piperidine and pyridine alkaloid biosynthesis	90	reductase I	ec:1.1.1.206	13	comp28651_c0_seq42, comp24931_c0_seq1, comp24931_c0_seq2, comp22451_c0_seq1, comp24931_c0_seq4, comp8039_c0_seq1, comp32813_c0_seq3, comp22451_c2_seq2, comp22451_c2_seq1, comp28651_c0_seq16, comp28651_c0_seq45, comp28651_c0_seq13, comp28651_c0_seq25	map00960
Tropane, piperidine and pyridine alkaloid biosynthesis	90	oxidase	ec:1.4.3.21	23	comp24918_c0_seq1, comp34072_c1_seq5, comp25464_c0_seq5, comp25464_c0_seq4, comp31023_c0_seq1, comp25464_c0_seq1, comp30360_c0_seq28, comp32590_c0_seq1, comp27122_c0_seq4, comp27472_c0_seq1, comp25464_c2_seq1, comp34072_c1_seq29, comp34072_c1_seq28, comp33320_c0_seq1, comp27532_c0_seq4, comp34072_c1_seq24, comp34072_c1_seq16, comp33320_c0_seq5, comp32553_c0_seq5, comp33320_c0_seq6, comp32553_c0_s…	map00960
Ubiquinone and other terpenoid-quinone biosynthesis	87	polyprenyltransferase	ec:2.5.1.39	5	comp34305_c0_seq13, comp34305_c0_seq24, comp34305_c0_seq1, comp34305_c0_seq3, comp34305_c0_seq2	map00130
Ubiquinone and other terpenoid-quinone biosynthesis	87	ligase	ec:6.2.1.26	13	comp31772_c1_seq1, comp32496_c0_seq3, comp31772_c0_seq1, comp11013_c0_seq1, comp32716_c0_seq3, comp31170_c0_seq3, comp32716_c0_seq2, comp32716_c0_seq9, comp32716_c0_seq8, comp10140_c0_seq1, comp32716_c0_seq6, comp28211_c0_seq1, comp34533_c0_seq15	map00130
Ubiquinone and other terpenoid-quinone biosynthesis	87	O-methyltransferase	ec:2.1.1.95	3	comp32529_c0_seq3, comp32529_c0_seq4, comp32529_c0_seq5	map00130
Ubiquinone and other terpenoid-quinone biosynthesis	87	ligase	ec:6.2.1.12	12	comp32342_c0_seq4, comp22499_c0_seq1, comp32342_c0_seq3, comp32342_c0_seq2, comp34678_c0_seq5, comp32716_c0_seq3, comp32716_c0_seq2, comp32716_c0_seq9, comp33621_c0_seq1, comp32716_c0_seq8, comp32716_c0_seq6, comp33660_c0_seq4	map00130
Ubiquinone and other terpenoid-quinone biosynthesis	87	dehydrogenase (quinone)	ec:1.6.5.2	5	comp31230_c1_seq1, comp31589_c0_seq6, comp31589_c0_seq14, comp31589_c0_seq36, comp31589_c0_seq43	map00130
Ubiquinone and other terpenoid-quinone biosynthesis	87	transaminase	ec:2.6.1.5	34	comp33541_c0_seq9, comp31519_c0_seq3, comp31519_c0_seq2, comp29348_c0_seq6, comp26954_c0_seq2, comp26954_c0_seq1, comp29348_c0_seq4, comp28992_c0_seq4, comp22543_c0_seq3, comp28992_c0_seq3, comp27901_c0_seq4, comp33541_c0_seq10, comp22543_c0_seq2, comp28992_c0_seq1, comp33508_c0_seq1, comp33541_c0_seq6, comp26885_c0_seq2, comp32994_c0_seq4, comp32994_c0_seq3, comp32994_c0_seq2, comp29430_c0_seq1,…	map00130
Ubiquinone and other terpenoid-quinone biosynthesis	87	4-monooxygenase	ec:1.14.13.11	5	comp31221_c0_seq1, comp31221_c0_seq2, comp35647_c2_seq11, comp35647_c2_seq9, comp35647_c2_seq8	map00130
Ubiquinone and other terpenoid-quinone biosynthesis	87	dioxygenase	ec:1.13.11.27	4	comp24998_c0_seq5, comp32594_c0_seq1, comp24998_c0_seq2, comp24998_c0_seq3	map00130
Ubiquinone and other terpenoid-quinone biosynthesis	87	reductase	ec:1.1.1.237	6	comp34955_c0_seq27, comp27111_c0_seq6, comp31583_c0_seq5, comp31583_c0_seq4, comp31583_c0_seq3, comp34955_c0_seq14	map00130
Ubiquinone and other terpenoid-quinone biosynthesis	87	methyltransferase	ec:2.1.1.114	2	comp29984_c0_seq5, comp29984_c0_seq3	map00130
Ubiquinone and other terpenoid-quinone biosynthesis	87	synthase	ec:5.4.4.2	3	comp32726_c0_seq10, comp32726_c0_seq3, comp32726_c0_seq36	map00130
Biosynthesis of unsaturated fatty acids	85	reductase	ec:1.1.1.100	17	comp32004_c0_seq9, comp25739_c1_seq1, comp32196_c0_seq51, comp22269_c0_seq4, comp32196_c0_seq34, comp26294_c0_seq1, comp27667_c0_seq1, comp32196_c0_seq35, comp32196_c0_seq15, comp32004_c0_seq22, comp24691_c0_seq2, comp32196_c0_seq1, comp27962_c0_seq1, comp32004_c0_seq4, comp30757_c0_seq4, comp32004_c0_seq5, comp32196_c0_seq9	map01040
Biosynthesis of unsaturated fatty acids	85	reductase (NADPH)	ec:1.3.1.38	3	comp31187_c0_seq6, comp26019_c0_seq2, comp31187_c0_seq11	map01040
Biosynthesis of unsaturated fatty acids	85	oxidase	ec:1.3.3.6	14	comp30393_c0_seq6, comp31241_c0_seq10, comp30393_c0_seq5, comp30393_c0_seq3, comp27162_c0_seq1, comp28616_c0_seq2, comp31241_c0_seq3, comp27162_c1_seq4, comp28616_c0_seq1, comp27162_c1_seq2, comp34714_c0_seq1, comp20098_c0_seq1, comp20098_c0_seq2, comp31241_c0_seq17	map01040
Biosynthesis of unsaturated fatty acids	85	C-acyltransferase	ec:2.3.1.16	6	comp35582_c1_seq42, comp28810_c0_seq1, comp30827_c0_seq6, comp30827_c0_seq3, comp28810_c0_seq3, comp35582_c1_seq58	map01040
Biosynthesis of unsaturated fatty acids	85	hydrolase	ec:3.1.2.2	1	comp21760_c0_seq3	map01040
Biosynthesis of unsaturated fatty acids	85	hydratase	ec:4.2.1.17	41	comp15623_c0_seq1, comp34861_c0_seq51, comp34861_c0_seq50, comp34861_c0_seq94, comp34861_c0_seq31, comp34861_c0_seq74, comp27630_c0_seq5, comp34861_c0_seq91, comp25697_c0_seq1, comp31322_c0_seq7, comp25697_c0_seq3, comp27630_c0_seq2, comp27630_c0_seq3, comp34861_c0_seq32, comp34861_c0_seq78, comp34186_c0_seq27, comp32087_c1_seq8, comp32087_c1_seq30, comp32087_c1_seq52, comp32087_c1_seq11, comp320…	map01040
Biosynthesis of unsaturated fatty acids	85	desaturase	ec:1.14.19.2	2	comp31369_c0_seq2, comp31369_c0_seq1	map01040
Biosynthesis of unsaturated fatty acids	85	9-desaturase	ec:1.14.19.1	1	comp27093_c0_seq7	map01040
Flavonoid biosynthesis	85	3-dioxygenase	ec:1.14.11.9	2	comp23810_c0_seq1, comp21935_c0_seq1	map00941
Flavonoid biosynthesis	85	O-hydroxycinnamoyltransferase	ec:2.3.1.133	4	comp25888_c0_seq2, comp20223_c0_seq1, comp20223_c0_seq2, comp25888_c0_seq1	map00941
Flavonoid biosynthesis	85	isomerase	ec:5.5.1.6	1	comp24307_c0_seq2	map00941
Flavonoid biosynthesis	85	3',5'-hydroxylase	ec:1.14.13.88	10	comp29259_c0_seq3, comp29259_c0_seq2, comp26876_c1_seq4, comp29259_c0_seq1, comp26876_c1_seq3, comp31962_c0_seq1, comp31962_c0_seq3, comp21192_c0_seq1, comp22537_c0_seq2, comp29259_c0_seq4	map00941
Flavonoid biosynthesis	85	3'-monooxygenase	ec:1.14.13.36	1	comp34882_c0_seq10	map00941
Flavonoid biosynthesis	85	3'-monooxygenase	ec:1.14.13.21	9	comp35854_c1_seq10, comp34882_c0_seq10, comp35854_c1_seq3, comp21499_c0_seq2, comp33683_c0_seq7, comp28892_c0_seq1, comp28892_c0_seq2, comp33683_c0_seq5, comp35854_c1_seq7	map00941
Flavonoid biosynthesis	85	4-monooxygenase	ec:1.14.13.11	5	comp31221_c0_seq1, comp31221_c0_seq2, comp35647_c2_seq11, comp35647_c2_seq9, comp35647_c2_seq8	map00941
Flavonoid biosynthesis	85	synthase	ec:1.14.11.23	14	comp33776_c1_seq14, comp33776_c1_seq25, comp27338_c1_seq29, comp28272_c0_seq2, comp17412_c0_seq1, comp26768_c0_seq2, comp24274_c0_seq6, comp26768_c0_seq1, comp19929_c0_seq1, comp21583_c0_seq6, comp23558_c0_seq2, comp28272_c0_seq7, comp28080_c0_seq13, comp24274_c0_seq2	map00941
Flavonoid biosynthesis	85	oxygenase	ec:1.14.11.19	4	comp21583_c0_seq4, comp21583_c0_seq5, comp21583_c0_seq6, comp27338_c1_seq13	map00941
Flavonoid biosynthesis	85	4-reductase	ec:1.1.1.219	24	comp28528_c0_seq19, comp35295_c0_seq58, comp22743_c0_seq3, comp34543_c0_seq5, comp35295_c0_seq5, comp35295_c0_seq4, comp35295_c0_seq45, comp35295_c0_seq56, comp24246_c0_seq4, comp34543_c0_seq2, comp28528_c0_seq14, comp23023_c0_seq2, comp23023_c0_seq1, comp34543_c0_seq12, comp34543_c0_seq18, comp28528_c0_seq5, comp34543_c0_seq20, comp35295_c0_seq54, comp34543_c0_seq21, comp35295_c0_seq66, comp2623…	map00941
Flavonoid biosynthesis	85	O-methyltransferase	ec:2.1.1.104	13	comp9886_c0_seq2, comp9886_c0_seq3, comp32357_c0_seq7, comp7942_c0_seq1, comp32357_c0_seq5, comp32357_c0_seq6, comp32357_c0_seq9, comp32357_c0_seq1, comp27849_c0_seq4, comp32357_c0_seq2, comp32357_c0_seq13, comp32357_c0_seq12, comp32357_c0_seq11	map00941
Arachidonic acid metabolism	84	reductase (NADPH)	ec:1.1.1.184	10	comp28651_c0_seq42, comp28343_c0_seq1, comp28343_c0_seq2, comp29725_c0_seq29, comp28651_c0_seq16, comp29725_c0_seq3, comp28651_c0_seq45, comp28651_c0_seq13, comp28651_c0_seq25, comp29725_c0_seq21	map00590
Arachidonic acid metabolism	84	9-reductase	ec:1.1.1.189	3	comp26439_c0_seq1, comp32030_c0_seq46, comp32215_c1_seq13	map00590
Arachidonic acid metabolism	84	A2	ec:3.1.1.4	17	comp32177_c0_seq24, comp27049_c0_seq8, comp28292_c0_seq6, comp32177_c0_seq2, comp34403_c0_seq4, comp32230_c0_seq6, comp34403_c0_seq3, comp23003_c0_seq1, comp7159_c0_seq1, comp32230_c0_seq24, comp27049_c0_seq16, comp27049_c0_seq17, comp32230_c0_seq31, comp32850_c0_seq13, comp16949_c0_seq1, comp32850_c0_seq17, comp32850_c0_seq16	map00590
Arachidonic acid metabolism	84	monooxygenase	ec:1.14.14.1	20	comp33813_c0_seq64, comp29997_c0_seq13, comp30629_c0_seq1, comp30629_c0_seq2, comp25887_c0_seq1, comp27798_c0_seq1, comp21704_c0_seq1, comp29882_c0_seq1, comp29882_c0_seq2, comp33490_c0_seq5, comp29882_c0_seq3, comp33490_c0_seq14, comp33490_c0_seq18, comp34619_c0_seq14, comp33813_c0_seq28, comp24158_c0_seq2, comp24158_c0_seq1, comp33813_c0_seq35, comp24158_c0_seq4, comp24158_c0_seq3	map00590
Arachidonic acid metabolism	84	peroxidase	ec:1.11.1.9	23	comp31004_c0_seq29, comp16544_c1_seq2, comp31004_c0_seq16, comp31004_c0_seq38, comp29110_c1_seq2, comp31004_c0_seq26, comp29110_c1_seq1, comp31004_c0_seq58, comp30358_c0_seq5, comp18134_c1_seq1, comp31004_c0_seq55, comp16544_c0_seq1, comp20886_c0_seq2, comp31004_c0_seq53, comp20886_c0_seq1, comp31004_c0_seq85, comp30358_c0_seq6, comp31004_c0_seq80, comp25132_c0_seq1, comp33437_c1_seq2, comp25132_…	map00590
Arachidonic acid metabolism	84	epoxide hydrolase	ec:3.3.2.10	10	comp19415_c0_seq1, comp28731_c0_seq1, comp28731_c0_seq16, comp29454_c0_seq1, comp18996_c0_seq1, comp18996_c0_seq2, comp28731_c0_seq8, comp28731_c0_seq13, comp29454_c0_seq14, comp28731_c0_seq4	map00590
Arachidonic acid metabolism	84	1-monooxygenase	ec:1.14.15.3	5	comp24158_c0_seq2, comp24158_c0_seq1, comp21704_c0_seq1, comp24158_c0_seq4, comp24158_c0_seq3	map00590
Arachidonic acid metabolism	84	hydrolase	ec:3.3.2.6	1	comp21354_c0_seq1	map00590
Limonene and pinene degradation	84	dehydrogenase (NAD+)	ec:1.2.1.3	42	comp24270_c0_seq18, comp32096_c1_seq19, comp32940_c0_seq3, comp32096_c1_seq1, comp32096_c1_seq17, comp32940_c0_seq1, comp32096_c1_seq18, comp32940_c0_seq2, comp24270_c0_seq10, comp24270_c0_seq32, comp24270_c0_seq12, comp24270_c0_seq11, comp24270_c0_seq38, comp24270_c0_seq37, comp26196_c0_seq5, comp29898_c0_seq1, comp29898_c0_seq2, comp24270_c0_seq1, comp26196_c0_seq4, comp26196_c0_seq1, comp26196…	map00903
Limonene and pinene degradation	84	dehydrogenase	ec:1.1.1.243	1	comp24622_c0_seq1	map00903
Limonene and pinene degradation	84	hydratase	ec:4.2.1.17	41	comp15623_c0_seq1, comp34861_c0_seq51, comp34861_c0_seq50, comp34861_c0_seq94, comp34861_c0_seq31, comp34861_c0_seq74, comp27630_c0_seq5, comp34861_c0_seq91, comp25697_c0_seq1, comp31322_c0_seq7, comp25697_c0_seq3, comp27630_c0_seq2, comp27630_c0_seq3, comp34861_c0_seq32, comp34861_c0_seq78, comp34186_c0_seq27, comp32087_c1_seq8, comp32087_c1_seq30, comp32087_c1_seq52, comp32087_c1_seq11, comp320…	map00903
Nicotinate and nicotinamide metabolism	78	kinase	ec:2.7.1.23	29	comp35015_c0_seq22, comp27083_c0_seq9, comp27826_c0_seq2, comp29652_c0_seq2, comp29652_c0_seq5, comp35015_c0_seq20, comp29652_c0_seq4, comp27083_c0_seq8, comp26042_c0_seq2, comp34071_c0_seq1, comp34059_c0_seq10, comp26042_c1_seq1, comp24613_c0_seq2, comp32949_c1_seq3, comp35015_c0_seq8, comp32949_c1_seq2, comp35015_c0_seq11, comp30852_c0_seq3, comp30852_c0_seq9, comp25450_c0_seq1, comp25450_c0_se…	map00760
Nicotinate and nicotinamide metabolism	78	uridine 5'-nucleotidase	ec:3.1.3.5	12	comp32093_c0_seq2, comp31748_c0_seq3, comp31748_c0_seq1, comp32226_c0_seq4, comp32093_c0_seq38, comp23072_c0_seq1, comp30017_c0_seq19, comp30017_c0_seq14, comp31363_c0_seq1, comp32226_c0_seq1, comp32093_c0_seq19, comp32226_c0_seq2	map00760
Nicotinate and nicotinamide metabolism	78	adenylyltransferase	ec:2.7.7.18	5	comp33893_c0_seq9, comp33893_c0_seq7, comp33893_c0_seq5, comp33893_c0_seq3, comp33893_c0_seq2	map00760
Nicotinate and nicotinamide metabolism	78	nicotinamide deaminase	ec:3.5.1.19	2	comp25134_c0_seq2, comp25134_c0_seq1	map00760
Nicotinate and nicotinamide metabolism	78	oxidase	ec:1.2.3.1	5	comp35550_c0_seq6, comp35550_c0_seq5, comp35550_c0_seq7, comp35550_c0_seq1, comp35550_c0_seq3	map00760
Nicotinate and nicotinamide metabolism	78	synthase (glutamine-hydrolysing)	ec:6.3.5.1	5	comp33200_c0_seq57, comp33200_c0_seq34, comp33200_c0_seq32, comp33200_c0_seq54, comp33200_c0_seq38	map00760
Nicotinate and nicotinamide metabolism	78	adenylyltransferase	ec:2.7.7.1	5	comp33893_c0_seq9, comp33893_c0_seq7, comp33893_c0_seq5, comp33893_c0_seq3, comp33893_c0_seq2	map00760
Nicotinate and nicotinamide metabolism	78	diphosphatase	ec:3.6.1.22	11	comp20625_c1_seq1, comp22593_c0_seq3, comp30787_c0_seq6, comp30787_c0_seq28, comp7695_c0_seq1, comp22593_c0_seq2, comp30787_c0_seq3, comp30787_c0_seq33, comp16952_c0_seq2, comp30787_c0_seq34, comp30787_c0_seq20	map00760
Nicotinate and nicotinamide metabolism	78	oxidase	ec:1.4.3.16	1	comp33786_c1_seq3	map00760
Nicotinate and nicotinamide metabolism	78	nucleosidase	ec:3.2.2.3	4	comp29031_c0_seq9, comp29031_c0_seq3, comp23560_c0_seq1, comp29031_c0_seq11	map00760
Nicotinate and nicotinamide metabolism	78	diphosphorylase (carboxylating)	ec:2.4.2.19	4	comp29495_c0_seq3, comp29495_c0_seq4, comp29495_c0_seq5, comp30412_c0_seq16	map00760
Ether lipid metabolism	77	cholinephosphotransferase	ec:2.7.8.2	4	comp27631_c1_seq2, comp30622_c2_seq1, comp27631_c1_seq4, comp18617_c0_seq1	map00565
Ether lipid metabolism	77	A2	ec:3.1.1.4	17	comp32177_c0_seq24, comp27049_c0_seq8, comp28292_c0_seq6, comp32177_c0_seq2, comp34403_c0_seq4, comp32230_c0_seq6, comp34403_c0_seq3, comp23003_c0_seq1, comp7159_c0_seq1, comp32230_c0_seq24, comp27049_c0_seq16, comp27049_c0_seq17, comp32230_c0_seq31, comp32850_c0_seq13, comp16949_c0_seq1, comp32850_c0_seq17, comp32850_c0_seq16	map00565
Ether lipid metabolism	77	phosphatase	ec:3.1.3.4	18	comp30334_c0_seq9, comp34003_c0_seq5, comp34570_c0_seq33, comp30334_c0_seq18, comp34003_c0_seq4, comp34003_c0_seq1, comp34003_c0_seq2, comp30334_c0_seq11, comp26552_c1_seq7, comp33804_c0_seq4, comp33804_c0_seq3, comp22981_c0_seq6, comp22981_c0_seq5, comp25610_c0_seq5, comp9976_c0_seq1, comp22981_c0_seq2, comp25610_c0_seq1, comp25610_c0_seq4	map00565
Ether lipid metabolism	77	C	ec:3.1.4.3	2	comp32479_c0_seq5, comp30186_c0_seq1	map00565
Ether lipid metabolism	77	D	ec:3.1.4.4	36	comp35728_c0_seq13, comp21197_c0_seq2, comp27674_c0_seq3, comp21915_c0_seq2, comp27674_c0_seq2, comp21915_c0_seq1, comp27674_c0_seq1, comp21197_c0_seq3, comp7441_c0_seq1, comp32736_c0_seq57, comp32736_c0_seq12, comp29969_c0_seq4, comp18706_c0_seq1, comp35728_c0_seq3, comp7750_c0_seq1, comp22501_c0_seq1, comp27674_c1_seq1, comp27674_c1_seq2, comp32736_c0_seq6, comp32736_c0_seq5, comp32736_c0_seq48…	map00565
Isoquinoline alkaloid biosynthesis	76	oxidase	ec:1.4.3.2	1	comp27532_c0_seq4	map00950
Isoquinoline alkaloid biosynthesis	76	decarboxylase	ec:4.1.1.25	1	comp17257_c0_seq1	map00950
Isoquinoline alkaloid biosynthesis	76	decarboxylase	ec:4.1.1.28	2	comp32376_c2_seq46, comp17257_c0_seq1	map00950
Isoquinoline alkaloid biosynthesis	76	transaminase	ec:2.6.1.57	37	comp33541_c0_seq9, comp31519_c0_seq3, comp31519_c0_seq2, comp29348_c0_seq6, comp26954_c0_seq2, comp26954_c0_seq1, comp29348_c0_seq4, comp28992_c0_seq4, comp22543_c0_seq3, comp28992_c0_seq3, comp27901_c0_seq4, comp33541_c0_seq10, comp22543_c0_seq2, comp28992_c0_seq1, comp33508_c0_seq1, comp33541_c0_seq6, comp24192_c0_seq2, comp26885_c0_seq2, comp32994_c0_seq4, comp24192_c0_seq6, comp32994_c0_seq3,…	map00950
Isoquinoline alkaloid biosynthesis	76	transaminase	ec:2.6.1.5	34	comp33541_c0_seq9, comp31519_c0_seq3, comp31519_c0_seq2, comp29348_c0_seq6, comp26954_c0_seq2, comp26954_c0_seq1, comp29348_c0_seq4, comp28992_c0_seq4, comp22543_c0_seq3, comp28992_c0_seq3, comp27901_c0_seq4, comp33541_c0_seq10, comp22543_c0_seq2, comp28992_c0_seq1, comp33508_c0_seq1, comp33541_c0_seq6, comp26885_c0_seq2, comp32994_c0_seq4, comp32994_c0_seq3, comp32994_c0_seq2, comp29430_c0_seq1,…	map00950
Isoquinoline alkaloid biosynthesis	76	transaminase	ec:2.6.1.1	37	comp33541_c0_seq9, comp31519_c0_seq3, comp31519_c0_seq2, comp29348_c0_seq6, comp26954_c0_seq2, comp26954_c0_seq1, comp29348_c0_seq4, comp28992_c0_seq4, comp22543_c0_seq3, comp28992_c0_seq3, comp27901_c0_seq4, comp33541_c0_seq10, comp22543_c0_seq2, comp28992_c0_seq1, comp33508_c0_seq1, comp33541_c0_seq6, comp24192_c0_seq2, comp26885_c0_seq2, comp32994_c0_seq4, comp24192_c0_seq6, comp32994_c0_seq3,…	map00950
Isoquinoline alkaloid biosynthesis	76	oxidase	ec:1.10.3.1	7	comp14989_c0_seq1, comp28348_c0_seq2, comp28348_c0_seq3, comp9957_c0_seq1, comp24000_c0_seq1, comp28348_c0_seq1, comp10847_c0_seq1	map00950
Isoquinoline alkaloid biosynthesis	76	monophenol monooxygenase	ec:1.14.18.1	2	comp9957_c0_seq1, comp28348_c0_seq1	map00950
Isoquinoline alkaloid biosynthesis	76	oxidase	ec:1.3.3.8	1	comp29878_c1_seq1	map00950
Isoquinoline alkaloid biosynthesis	76	oxidase	ec:1.21.3.3	6	comp33681_c1_seq13, comp26160_c0_seq2, comp24857_c0_seq3, comp26160_c0_seq1, comp33681_c1_seq5, comp35454_c0_seq19	map00950
Isoquinoline alkaloid biosynthesis	76	oxidase	ec:1.4.3.21	23	comp24918_c0_seq1, comp34072_c1_seq5, comp25464_c0_seq5, comp25464_c0_seq4, comp31023_c0_seq1, comp25464_c0_seq1, comp30360_c0_seq28, comp32590_c0_seq1, comp27122_c0_seq4, comp27472_c0_seq1, comp25464_c2_seq1, comp34072_c1_seq29, comp34072_c1_seq28, comp33320_c0_seq1, comp27532_c0_seq4, comp34072_c1_seq24, comp34072_c1_seq16, comp33320_c0_seq5, comp32553_c0_seq5, comp33320_c0_seq6, comp32553_c0_s…	map00950
Chloroalkane and chloroalkene degradation	74	dehydrogenase	ec:1.1.1.1	19	comp34041_c0_seq11, comp34041_c0_seq10, comp32285_c0_seq8, comp33670_c0_seq6, comp33670_c0_seq5, comp34041_c0_seq2, comp32813_c0_seq3, comp34041_c0_seq1, comp7505_c0_seq2, comp34041_c0_seq6, comp32285_c0_seq11, comp34041_c0_seq4, comp8489_c0_seq2, comp34041_c0_seq3, comp33245_c0_seq1, comp19138_c0_seq2, comp19138_c0_seq3, comp28084_c0_seq1, comp33245_c0_seq2	map00625
Chloroalkane and chloroalkene degradation	74	dehydrogenase (NAD+)	ec:1.2.1.3	42	comp24270_c0_seq18, comp32096_c1_seq19, comp32940_c0_seq3, comp32096_c1_seq1, comp32096_c1_seq17, comp32940_c0_seq1, comp32096_c1_seq18, comp32940_c0_seq2, comp24270_c0_seq10, comp24270_c0_seq32, comp24270_c0_seq12, comp24270_c0_seq11, comp24270_c0_seq38, comp24270_c0_seq37, comp26196_c0_seq5, comp29898_c0_seq1, comp29898_c0_seq2, comp24270_c0_seq1, comp26196_c0_seq4, comp26196_c0_seq1, comp26196…	map00625
Chloroalkane and chloroalkene degradation	74	epoxide hydrolase	ec:3.3.2.10	10	comp19415_c0_seq1, comp28731_c0_seq1, comp28731_c0_seq16, comp29454_c0_seq1, comp18996_c0_seq1, comp18996_c0_seq2, comp28731_c0_seq8, comp28731_c0_seq13, comp29454_c0_seq14, comp28731_c0_seq4	map00625
Chloroalkane and chloroalkene degradation	74	dehalogenase	ec:3.8.1.5	3	comp31396_c0_seq1, comp22139_c1_seq2, comp22139_c1_seq4	map00625
Lysine biosynthesis	74	decarboxylase	ec:4.1.1.20	3	comp29761_c0_seq1, comp29761_c0_seq2, comp29761_c0_seq3	map00300
Lysine biosynthesis	74	transaminase	ec:2.6.1.57	37	comp33541_c0_seq9, comp31519_c0_seq3, comp31519_c0_seq2, comp29348_c0_seq6, comp26954_c0_seq2, comp26954_c0_seq1, comp29348_c0_seq4, comp28992_c0_seq4, comp22543_c0_seq3, comp28992_c0_seq3, comp27901_c0_seq4, comp33541_c0_seq10, comp22543_c0_seq2, comp28992_c0_seq1, comp33508_c0_seq1, comp33541_c0_seq6, comp24192_c0_seq2, comp26885_c0_seq2, comp32994_c0_seq4, comp24192_c0_seq6, comp32994_c0_seq3,…	map00300
Lysine biosynthesis	74	kinase	ec:2.7.2.4	15	comp31778_c0_seq4, comp25530_c0_seq1, comp31778_c0_seq3, comp31778_c0_seq2, comp25530_c0_seq3, comp31778_c0_seq1, comp31778_c0_seq8, comp31778_c0_seq7, comp31778_c0_seq6, comp31778_c0_seq5, comp31778_c0_seq9, comp31778_c0_seq10, comp35284_c0_seq2, comp35284_c0_seq4, comp35284_c0_seq3	map00300
Lysine biosynthesis	74	aminotransferase	ec:2.6.1.83	6	comp31846_c0_seq1, comp32994_c0_seq4, comp32994_c0_seq3, comp32994_c0_seq2, comp27901_c0_seq4, comp32994_c0_seq11	map00300
Lysine biosynthesis	74	dehydrogenase	ec:1.2.1.11	2	comp17471_c0_seq2, comp17471_c0_seq1	map00300
Lysine biosynthesis	74	reductase	ec:1.17.1.8	4	comp24901_c0_seq17, comp24901_c0_seq13, comp31044_c0_seq6, comp31044_c0_seq7	map00300
Lysine biosynthesis	74	dehydrogenase	ec:1.1.1.3	4	comp35284_c0_seq2, comp35284_c0_seq4, comp32021_c0_seq3, comp35284_c0_seq3	map00300
Lysine biosynthesis	74	synthase	ec:4.3.3.7	6	comp32217_c0_seq2, comp32217_c0_seq5, comp32217_c0_seq6, comp32217_c0_seq7, comp32217_c0_seq8, comp32217_c0_seq10	map00300
Lysine biosynthesis	74	dehydrogenase (NADP+, L-glutamate-forming)	ec:1.5.1.10	3	comp35675_c0_seq11, comp35675_c0_seq12, comp35675_c0_seq5	map00300
Lysine biosynthesis	74	ligase	ec:6.3.2.13	1	comp26658_c0_seq1	map00300
Lysine biosynthesis	74	epimerase	ec:5.1.1.7	1	comp22047_c0_seq1	map00300
Cyanoamino acid metabolism	72	ligase	ec:6.3.1.1	1	comp29521_c0_seq1	map00460
Cyanoamino acid metabolism	72	hydratase	ec:4.2.1.65	4	comp32452_c0_seq2, comp32452_c0_seq10, comp32452_c0_seq8, comp32452_c0_seq7	map00460
Cyanoamino acid metabolism	72	ec:3.5.1.49 formamidase	ec:3.5.1.49	5	comp30863_c0_seq8, comp30863_c0_seq6, comp30863_c0_seq4, comp30863_c0_seq1, comp30863_c0_seq2	map00460
Cyanoamino acid metabolism	72	beta-glucosidase	ec:3.2.1.117	1	comp26453_c0_seq1	map00460
Cyanoamino acid metabolism	72	synthase	ec:4.4.1.9	1	comp16133_c0_seq1	map00460
Cyanoamino acid metabolism	72	gentiobiase	ec:3.2.1.21	35	comp21396_c0_seq1, comp32006_c0_seq22, comp34456_c0_seq48, comp9665_c0_seq1, comp31731_c0_seq1, comp33099_c0_seq3, comp29879_c0_seq18, comp32194_c0_seq1, comp33099_c0_seq1, comp32194_c0_seq3, comp32194_c0_seq2, comp29879_c0_seq12, comp31186_c0_seq1, comp34280_c1_seq47, comp26120_c0_seq1, comp26120_c0_seq3, comp27129_c0_seq1, comp34280_c1_seq27, comp32194_c1_seq1, comp26120_c0_seq4, comp30448_c2_s…	map00460
Cyanoamino acid metabolism	72	asparaginase II	ec:3.5.1.1	7	comp20671_c0_seq1, comp20671_c0_seq2, comp30533_c0_seq2, comp26526_c0_seq2, comp30533_c0_seq3, comp26526_c0_seq1, comp30533_c0_seq4	map00460
Cyanoamino acid metabolism	72	hydroxymethyltransferase	ec:2.1.2.1	12	comp29297_c0_seq6, comp32224_c0_seq3, comp32224_c0_seq4, comp29904_c0_seq6, comp29297_c0_seq2, comp29297_c0_seq3, comp29297_c0_seq4, comp29297_c0_seq5, comp29904_c0_seq4, comp23596_c1_seq1, comp29904_c0_seq1, comp27118_c0_seq2	map00460
Cyanoamino acid metabolism	72	lyase	ec:4.1.2.10	1	comp25710_c0_seq1	map00460
Cyanoamino acid metabolism	72	nitrilase	ec:3.5.5.4	4	comp32452_c0_seq2, comp32452_c0_seq10, comp32452_c0_seq8, comp32452_c0_seq7	map00460
Cyanoamino acid metabolism	72	acetonitrilase	ec:3.5.5.1	2	comp27535_c0_seq2, comp27535_c0_seq1	map00460
Cyanoamino acid metabolism	72	glutamyl transpeptidase	ec:2.3.2.2	3	comp30848_c0_seq10, comp34360_c0_seq1, comp30848_c1_seq2	map00460
Pantothenate and CoA biosynthesis	71	hydantoinase	ec:3.5.2.2	4	comp31272_c0_seq1, comp31272_c0_seq3, comp31272_c0_seq2, comp31272_c0_seq4	map00770
Pantothenate and CoA biosynthesis	71	decarboxylase	ec:4.1.1.36	1	comp33617_c1_seq1	map00770
Pantothenate and CoA biosynthesis	71	synthase	ec:2.2.1.6	5	comp16063_c1_seq1, comp27176_c0_seq1, comp27176_c0_seq2, comp16063_c1_seq2, comp23039_c0_seq1	map00770
Pantothenate and CoA biosynthesis	71	kinase	ec:2.7.1.33	16	comp34085_c0_seq1, comp35678_c0_seq7, comp35678_c0_seq9, comp35678_c0_seq8, comp34085_c0_seq22, comp34085_c0_seq9, comp34085_c0_seq21, comp29773_c0_seq45, comp29773_c0_seq37, comp34085_c0_seq27, comp34085_c0_seq25, comp23682_c0_seq1, comp35678_c0_seq3, comp35678_c0_seq5, comp23682_c0_seq2, comp35678_c0_seq4	map00770
Pantothenate and CoA biosynthesis	71	transaminase	ec:2.6.1.42	4	comp33937_c0_seq2, comp26139_c0_seq11, comp11003_c0_seq1, comp33937_c0_seq24	map00770
Pantothenate and CoA biosynthesis	71	kinase	ec:2.7.1.24	5	comp33358_c0_seq6, comp33358_c0_seq18, comp33358_c0_seq19, comp33358_c0_seq10, comp33358_c0_seq4	map00770
Pantothenate and CoA biosynthesis	71	synthase	ec:2.7.8.7	2	comp31265_c0_seq23, comp28911_c0_seq1	map00770
Pantothenate and CoA biosynthesis	71	dehydrogenase (NADP+)	ec:1.3.1.2	7	comp33226_c0_seq13, comp33226_c0_seq7, comp33226_c0_seq5, comp33226_c0_seq3, comp33226_c0_seq4, comp33226_c0_seq14, comp33226_c0_seq38	map00770
Pantothenate and CoA biosynthesis	71	N-carbamoyl-beta-alanine amidohydrolase	ec:3.5.1.6	1	comp25139_c0_seq1	map00770
Pantothenate and CoA biosynthesis	71	dehydratase	ec:4.2.1.9	6	comp26108_c0_seq1, comp28537_c0_seq1, comp26108_c0_seq5, comp26108_c0_seq3, comp26108_c0_seq8, comp26108_c0_seq12	map00770
Pantothenate and CoA biosynthesis	71	ligase	ec:6.3.2.5	4	comp31101_c0_seq4, comp31101_c0_seq3, comp31101_c0_seq2, comp31101_c0_seq1	map00770
Pantothenate and CoA biosynthesis	71	ligase (AMP-forming)	ec:6.3.2.1	4	comp33831_c0_seq21, comp33831_c0_seq13, comp33831_c0_seq24, comp33831_c0_seq14	map00770
Pantothenate and CoA biosynthesis	71	adenylyltransferase	ec:2.7.7.3	2	comp34292_c0_seq19, comp34292_c0_seq74	map00770
Pantothenate and CoA biosynthesis	71	hydroxymethyltransferase	ec:2.1.2.11	1	comp24162_c0_seq2	map00770
Pantothenate and CoA biosynthesis	71	reductoisomerase (NADP+)	ec:1.1.1.86	9	comp35423_c0_seq19, comp35423_c0_seq20, comp35423_c0_seq9, comp35423_c0_seq14, comp24484_c0_seq1, comp35423_c0_seq2, comp35423_c0_seq17, comp35423_c0_seq3, comp35423_c0_seq15	map00770
Retinol metabolism	71	dehydrogenase	ec:1.2.1.36	18	comp24270_c0_seq18, comp32096_c1_seq19, comp32096_c1_seq18, comp24270_c0_seq10, comp24270_c0_seq32, comp24270_c0_seq2, comp24270_c0_seq12, comp24270_c0_seq11, comp24270_c0_seq22, comp24270_c0_seq8, comp24270_c0_seq38, comp24270_c0_seq37, comp30359_c0_seq1, comp30359_c0_seq3, comp18132_c0_seq1, comp24270_c0_seq1, comp29258_c0_seq1, comp24270_c0_seq40	map00830
Retinol metabolism	71	dehydrogenase	ec:1.1.1.1	19	comp34041_c0_seq11, comp34041_c0_seq10, comp32285_c0_seq8, comp33670_c0_seq6, comp33670_c0_seq5, comp34041_c0_seq2, comp32813_c0_seq3, comp34041_c0_seq1, comp7505_c0_seq2, comp34041_c0_seq6, comp32285_c0_seq11, comp34041_c0_seq4, comp8489_c0_seq2, comp34041_c0_seq3, comp33245_c0_seq1, comp19138_c0_seq2, comp19138_c0_seq3, comp28084_c0_seq1, comp33245_c0_seq2	map00830
Retinol metabolism	71	monooxygenase	ec:1.14.14.1	20	comp33813_c0_seq64, comp29997_c0_seq13, comp30629_c0_seq1, comp30629_c0_seq2, comp25887_c0_seq1, comp27798_c0_seq1, comp21704_c0_seq1, comp29882_c0_seq1, comp29882_c0_seq2, comp33490_c0_seq5, comp29882_c0_seq3, comp33490_c0_seq14, comp33490_c0_seq18, comp34619_c0_seq14, comp33813_c0_seq28, comp24158_c0_seq2, comp24158_c0_seq1, comp33813_c0_seq35, comp24158_c0_seq4, comp24158_c0_seq3	map00830
Retinol metabolism	71	oxidase	ec:1.2.3.1	5	comp35550_c0_seq6, comp35550_c0_seq5, comp35550_c0_seq7, comp35550_c0_seq1, comp35550_c0_seq3	map00830
Retinol metabolism	71	1-naphthol glucuronyltransferase	ec:2.4.1.17	8	comp31417_c0_seq3, comp27309_c0_seq1, comp31695_c0_seq7, comp31417_c0_seq1, comp31695_c0_seq8, comp31695_c0_seq4, comp23418_c0_seq1, comp23418_c1_seq1	map00830
Retinol metabolism	71	13,14-reductase	ec:1.3.99.23	1	comp29998_c0_seq1	map00830
Retinol metabolism	71	1-monooxygenase	ec:1.14.15.3	5	comp24158_c0_seq2, comp24158_c0_seq1, comp21704_c0_seq1, comp24158_c0_seq4, comp24158_c0_seq3	map00830
Linoleic acid metabolism	63	A2	ec:3.1.1.4	17	comp32177_c0_seq24, comp27049_c0_seq8, comp28292_c0_seq6, comp32177_c0_seq2, comp34403_c0_seq4, comp32230_c0_seq6, comp34403_c0_seq3, comp23003_c0_seq1, comp7159_c0_seq1, comp32230_c0_seq24, comp27049_c0_seq16, comp27049_c0_seq17, comp32230_c0_seq31, comp32850_c0_seq13, comp16949_c0_seq1, comp32850_c0_seq17, comp32850_c0_seq16	map00591
Linoleic acid metabolism	63	acid dehydrogenase	ec:1.14.99.33	4	comp16142_c0_seq1, comp32013_c1_seq4, comp32013_c1_seq8, comp33197_c1_seq3	map00591
Linoleic acid metabolism	63	monooxygenase	ec:1.14.14.1	20	comp33813_c0_seq64, comp29997_c0_seq13, comp30629_c0_seq1, comp30629_c0_seq2, comp25887_c0_seq1, comp27798_c0_seq1, comp21704_c0_seq1, comp29882_c0_seq1, comp29882_c0_seq2, comp33490_c0_seq5, comp29882_c0_seq3, comp33490_c0_seq14, comp33490_c0_seq18, comp34619_c0_seq14, comp33813_c0_seq28, comp24158_c0_seq2, comp24158_c0_seq1, comp33813_c0_seq35, comp24158_c0_seq4, comp24158_c0_seq3	map00591
Linoleic acid metabolism	63	13S-lipoxygenase	ec:1.13.11.12	22	comp29529_c0_seq1, comp27121_c1_seq2, comp29529_c0_seq2, comp27121_c1_seq3, comp16975_c0_seq2, comp32177_c0_seq5, comp35296_c0_seq28, comp16975_c0_seq1, comp25002_c1_seq1, comp28738_c0_seq1, comp35296_c0_seq35, comp27121_c0_seq2, comp32177_c0_seq14, comp27121_c0_seq1, comp31659_c0_seq1, comp35296_c0_seq22, comp31158_c0_seq5, comp32177_c0_seq9, comp29529_c1_seq1, comp25002_c0_seq1, comp31714_c0_se…	map00591
Fatty acid elongation	63	hydrolase	ec:3.1.2.22	7	comp23236_c0_seq4, comp30511_c0_seq6, comp23236_c0_seq2, comp30511_c0_seq9, comp30511_c0_seq12, comp30511_c0_seq1, comp30511_c0_seq10	map00062
Fatty acid elongation	63	hydratase	ec:4.2.1.74	4	comp34450_c0_seq4, comp34450_c0_seq1, comp34450_c0_seq7, comp34450_c0_seq5	map00062
Fatty acid elongation	63	reductase (NADPH)	ec:1.3.1.38	3	comp31187_c0_seq6, comp26019_c0_seq2, comp31187_c0_seq11	map00062
Fatty acid elongation	63	C-acyltransferase	ec:2.3.1.16	6	comp35582_c1_seq42, comp28810_c0_seq1, comp30827_c0_seq6, comp30827_c0_seq3, comp28810_c0_seq3, comp35582_c1_seq58	map00062
Fatty acid elongation	63	hydrolase	ec:3.1.2.2	1	comp21760_c0_seq3	map00062
Fatty acid elongation	63	hydratase	ec:4.2.1.17	41	comp15623_c0_seq1, comp34861_c0_seq51, comp34861_c0_seq50, comp34861_c0_seq94, comp34861_c0_seq31, comp34861_c0_seq74, comp27630_c0_seq5, comp34861_c0_seq91, comp25697_c0_seq1, comp31322_c0_seq7, comp25697_c0_seq3, comp27630_c0_seq2, comp27630_c0_seq3, comp34861_c0_seq32, comp34861_c0_seq78, comp34186_c0_seq27, comp32087_c1_seq8, comp32087_c1_seq30, comp32087_c1_seq52, comp32087_c1_seq11, comp320…	map00062
Fatty acid elongation	63	dehydrogenase	ec:1.1.1.35	15	comp15623_c0_seq1, comp34861_c0_seq83, comp34861_c0_seq86, comp30609_c0_seq5, comp30609_c0_seq4, comp34450_c0_seq4, comp30609_c0_seq2, comp34450_c0_seq1, comp34450_c0_seq7, comp34450_c0_seq5, comp34861_c0_seq98, comp34186_c0_seq27, comp26067_c0_seq1, comp26067_c0_seq5, comp26067_c0_seq4	map00062
Benzoate degradation	60	dehydrogenase	ec:1.1.1.157	3	comp26067_c0_seq1, comp26067_c0_seq5, comp26067_c0_seq4	map00362
Benzoate degradation	60	C-acetyltransferase	ec:2.3.1.9	7	comp35735_c0_seq6, comp34427_c0_seq33, comp35735_c0_seq15, comp28573_c0_seq4, comp35735_c0_seq22, comp16011_c0_seq1, comp28573_c0_seq2	map00362
Benzoate degradation	60	cycloisomerase	ec:5.5.1.1	1	comp31805_c0_seq1	map00362
Benzoate degradation	60	C-acyltransferase	ec:2.3.1.16	6	comp35582_c1_seq42, comp28810_c0_seq1, comp30827_c0_seq6, comp30827_c0_seq3, comp28810_c0_seq3, comp35582_c1_seq58	map00362
Benzoate degradation	60	hydratase	ec:4.2.1.17	41	comp15623_c0_seq1, comp34861_c0_seq51, comp34861_c0_seq50, comp34861_c0_seq94, comp34861_c0_seq31, comp34861_c0_seq74, comp27630_c0_seq5, comp34861_c0_seq91, comp25697_c0_seq1, comp31322_c0_seq7, comp25697_c0_seq3, comp27630_c0_seq2, comp27630_c0_seq3, comp34861_c0_seq32, comp34861_c0_seq78, comp34186_c0_seq27, comp32087_c1_seq8, comp32087_c1_seq30, comp32087_c1_seq52, comp32087_c1_seq11, comp320…	map00362
Benzoate degradation	60	dehydrogenase	ec:1.1.1.35	15	comp15623_c0_seq1, comp34861_c0_seq83, comp34861_c0_seq86, comp30609_c0_seq5, comp30609_c0_seq4, comp34450_c0_seq4, comp30609_c0_seq2, comp34450_c0_seq1, comp34450_c0_seq7, comp34450_c0_seq5, comp34861_c0_seq98, comp34186_c0_seq27, comp26067_c0_seq1, comp26067_c0_seq5, comp26067_c0_seq4	map00362
Glycosaminoglycan degradation	57	hexosaminidase	ec:3.2.1.52	3	comp28809_c0_seq2, comp17618_c0_seq1, comp30060_c0_seq2	map00531
Glycosaminoglycan degradation	57	alpha-acetylglucosaminidase	ec:3.2.1.50	5	comp32476_c0_seq4, comp32476_c0_seq3, comp32476_c0_seq2, comp32476_c0_seq1, comp31879_c0_seq2	map00531
Glycosaminoglycan degradation	57	lactase (ambiguous)	ec:3.2.1.23	47	comp35756_c0_seq22, comp28900_c0_seq1, comp35756_c0_seq24, comp33207_c0_seq2, comp32108_c0_seq10, comp32108_c0_seq11, comp26922_c0_seq1, comp33628_c0_seq1, comp33628_c0_seq2, comp33628_c0_seq11, comp34868_c0_seq3, comp33628_c0_seq5, comp33628_c0_seq6, comp34868_c0_seq8, comp33207_c0_seq1, comp33628_c0_seq4, comp33628_c0_seq7, comp33628_c0_seq8, comp33691_c0_seq14, comp35096_c0_seq2, comp35096_c0_…	map00531
Glycosaminoglycan degradation	57	beta-glucuronide glucuronohydrolase glucuronidase	ec:3.2.1.31	2	comp34451_c0_seq2, comp33980_c0_seq12	map00531
Geraniol degradation	55	lyase	ec:4.1.3.4	3	comp32307_c0_seq1, comp32307_c0_seq7, comp32307_c0_seq5	map00281
Geraniol degradation	55	C-acyltransferase	ec:2.3.1.16	6	comp35582_c1_seq42, comp28810_c0_seq1, comp30827_c0_seq6, comp30827_c0_seq3, comp28810_c0_seq3, comp35582_c1_seq58	map00281
Geraniol degradation	55	hydratase	ec:4.2.1.17	41	comp15623_c0_seq1, comp34861_c0_seq51, comp34861_c0_seq50, comp34861_c0_seq94, comp34861_c0_seq31, comp34861_c0_seq74, comp27630_c0_seq5, comp34861_c0_seq91, comp25697_c0_seq1, comp31322_c0_seq7, comp25697_c0_seq3, comp27630_c0_seq2, comp27630_c0_seq3, comp34861_c0_seq32, comp34861_c0_seq78, comp34186_c0_seq27, comp32087_c1_seq8, comp32087_c1_seq30, comp32087_c1_seq52, comp32087_c1_seq11, comp320…	map00281
Geraniol degradation	55	dehydrogenase	ec:1.1.1.35	15	comp15623_c0_seq1, comp34861_c0_seq83, comp34861_c0_seq86, comp30609_c0_seq5, comp30609_c0_seq4, comp34450_c0_seq4, comp30609_c0_seq2, comp34450_c0_seq1, comp34450_c0_seq7, comp34450_c0_seq5, comp34861_c0_seq98, comp34186_c0_seq27, comp26067_c0_seq1, comp26067_c0_seq5, comp26067_c0_seq4	map00281
Glycosaminoglycan biosynthesis - heparan sulfate / heparin	55	4-alpha-N-acetylglucosaminyltransferase	ec:2.4.1.224	12	comp29075_c0_seq3, comp30991_c0_seq1, comp33787_c0_seq2, comp21290_c0_seq1, comp29632_c4_seq4, comp29632_c4_seq2, comp33787_c0_seq6, comp32951_c0_seq24, comp32951_c0_seq57, comp29075_c0_seq4, comp29632_c4_seq5, comp33815_c0_seq10	map00534
Glycosaminoglycan biosynthesis - heparan sulfate / heparin	55	4-alpha-N-acetylglucosaminyltransferase	ec:2.4.1.223	4	comp27957_c0_seq1, comp34659_c0_seq2, comp34659_c0_seq1, comp14589_c0_seq1	map00534
Glycosaminoglycan biosynthesis - heparan sulfate / heparin	55	3-beta-galactosyltransferase	ec:2.4.1.134	24	comp10874_c0_seq1, comp32631_c0_seq68, comp32631_c0_seq69, comp29500_c0_seq3, comp30081_c0_seq2, comp31250_c0_seq22, comp35570_c0_seq3, comp32631_c0_seq53, comp34512_c0_seq24, comp35225_c0_seq7, comp30081_c0_seq6, comp32792_c0_seq34, comp34512_c0_seq28, comp30081_c0_seq3, comp35225_c0_seq2, comp27976_c0_seq3, comp10734_c1_seq1, comp31752_c0_seq8, comp28985_c0_seq4, comp34512_c0_seq8, comp28985_c0…	map00534
Glycosaminoglycan biosynthesis - heparan sulfate / heparin	55	3-beta-glucuronosyltransferase	ec:2.4.1.135	3	comp29968_c0_seq2, comp29862_c0_seq3, comp29862_c0_seq1	map00534
Glycosaminoglycan biosynthesis - heparan sulfate / heparin	55	xylosyltransferase	ec:2.4.2.26	12	comp28949_c1_seq7, comp27095_c0_seq1, comp34749_c0_seq13, comp31037_c0_seq2, comp34749_c0_seq5, comp28415_c1_seq1, comp30474_c1_seq5, comp30477_c0_seq6, comp28949_c1_seq3, comp28949_c1_seq1, comp30477_c0_seq5, comp33794_c0_seq1	map00534
N-Glycan biosynthesis	53	kinase	ec:2.7.1.108	1	comp34621_c0_seq2	map00510
N-Glycan biosynthesis	53	1,3-alpha-glucosidase	ec:3.2.1.84	1	comp34921_c0_seq1	map00510
N-Glycan biosynthesis	53	1,2-alpha-mannosidase	ec:3.2.1.113	10	comp33979_c0_seq4, comp23662_c0_seq5, comp33979_c0_seq5, comp23662_c0_seq10, comp33258_c0_seq1, comp33979_c0_seq3, comp28036_c0_seq2, comp28036_c0_seq3, comp28269_c0_seq1, comp28036_c0_seq1	map00510
N-Glycan biosynthesis	53	1,3-1,6-alpha-mannosidase	ec:3.2.1.114	2	comp35218_c0_seq1, comp35218_c0_seq2	map00510
N-Glycan biosynthesis	53	beta-D-mannosyltransferase	ec:2.4.1.83	1	comp19023_c0_seq1	map00510
N-Glycan biosynthesis	53	glucosidase	ec:3.2.1.106	2	comp25386_c0_seq1, comp35627_c1_seq103	map00510
N-Glycan biosynthesis	53	2-beta-N-acetylglucosaminyltransferase	ec:2.4.1.101	6	comp31236_c0_seq1, comp31236_c0_seq2, comp24125_c0_seq1, comp24125_c1_seq3, comp24125_c1_seq2, comp31236_c0_seq4	map00510
N-Glycan biosynthesis	53	beta-glucosyltransferase	ec:2.4.1.117	2	comp33618_c0_seq7, comp33618_c0_seq3	map00510
N-Glycan biosynthesis	53	alpha-1,3-mannosyltransferase	ec:2.4.1.132	4	comp28118_c0_seq5, comp28118_c0_seq3, comp28118_c0_seq4, comp28118_c0_seq2	map00510
N-Glycan biosynthesis	53	alpha-1,2-mannosyltransferase	ec:2.4.1.131	1	comp27988_c0_seq1	map00510
N-Glycan biosynthesis	53	2-beta-N-acetylglucosaminyltransferase	ec:2.4.1.143	2	comp26635_c0_seq1, comp26635_c0_seq2	map00510
N-Glycan biosynthesis	53	beta-mannosyltransferase	ec:2.4.1.142	5	comp31545_c0_seq3, comp31545_c0_seq6, comp31545_c0_seq7, comp31545_c0_seq8, comp31545_c0_seq9	map00510
N-Glycan biosynthesis	53	4-beta-N-acetylglucosaminyltransferase	ec:2.4.1.144	14	comp23364_c3_seq1, comp23364_c0_seq2, comp31757_c0_seq8, comp19357_c1_seq1, comp23364_c3_seq2, comp35679_c0_seq8, comp23364_c2_seq1, comp23364_c0_seq3, comp22939_c0_seq5, comp19357_c0_seq1, comp22939_c0_seq6, comp31445_c0_seq3, comp35679_c0_seq4, comp23364_c1_seq1	map00510
N-Glycan biosynthesis	53	N-acetylglucosaminephosphotransferase	ec:2.7.8.15	2	comp33381_c0_seq8, comp33381_c0_seq4	map00510
Selenocompound metabolism	53	reductase	ec:1.8.1.9	7	comp29612_c1_seq4, comp29612_c1_seq5, comp28413_c0_seq15, comp24736_c0_seq1, comp28413_c0_seq49, comp28413_c0_seq17, comp29612_c1_seq3	map00450
Selenocompound metabolism	53	S-methyltransferase	ec:2.1.1.12	3	comp35449_c0_seq3, comp32703_c0_seq2, comp35449_c0_seq1	map00450
Selenocompound metabolism	53	synthase	ec:2.1.1.13	2	comp34689_c0_seq21, comp34689_c0_seq2	map00450
Selenocompound metabolism	53	S-methyltransferase	ec:2.1.1.14	15	comp34802_c0_seq5, comp20871_c0_seq1, comp34340_c0_seq2, comp24241_c0_seq1, comp34340_c0_seq1, comp34689_c0_seq12, comp34340_c0_seq4, comp34802_c0_seq43, comp34340_c0_seq3, comp34689_c0_seq21, comp34802_c0_seq27, comp34802_c0_seq36, comp34689_c0_seq2, comp34340_c0_seq5, comp34340_c0_seq7	map00450
Selenocompound metabolism	53	beta-lyase	ec:4.4.1.8	2	comp30464_c0_seq21, comp30464_c0_seq32	map00450
Selenocompound metabolism	53	gamma-lyase	ec:4.4.1.1	2	comp30464_c0_seq21, comp30464_c0_seq32	map00450
Selenocompound metabolism	53	lyase	ec:4.4.1.16	3	comp32967_c1_seq2, comp32967_c1_seq3, comp26754_c0_seq3	map00450
Selenocompound metabolism	53	gamma-lyase	ec:4.4.1.11	2	comp22496_c0_seq2, comp22496_c0_seq1	map00450
Selenocompound metabolism	53	adenylyltransferase	ec:2.7.7.4	11	comp21599_c0_seq3, comp33812_c0_seq9, comp21599_c0_seq4, comp21599_c0_seq1, comp34457_c0_seq6, comp26119_c0_seq7, comp26119_c1_seq1, comp33812_c0_seq3, comp33812_c0_seq2, comp34457_c0_seq5, comp34457_c0_seq2	map00450
Selenocompound metabolism	53	gamma-synthase	ec:2.5.1.48	4	comp22496_c0_seq2, comp29999_c0_seq1, comp29999_c0_seq2, comp22496_c0_seq1	map00450
Selenocompound metabolism	53	ligase	ec:6.1.1.10	8	comp33035_c0_seq27, comp33020_c0_seq11, comp35490_c0_seq1, comp33020_c0_seq10, comp35490_c0_seq3, comp35490_c0_seq2, comp35490_c0_seq7, comp35490_c0_seq6	map00450
mTOR signaling pathway	53	protein kinase	ec:2.7.11.24	53	comp31823_c0_seq1, comp26860_c0_seq1, comp27779_c0_seq26, comp31776_c0_seq1, comp26860_c0_seq2, comp31776_c0_seq2, comp27779_c0_seq22, comp31095_c0_seq30, comp22970_c0_seq1, comp26560_c0_seq2, comp31512_c0_seq28, comp24782_c0_seq3, comp24782_c0_seq2, comp24782_c0_seq1, comp31776_c0_seq5, comp29275_c0_seq3, comp29275_c0_seq4, comp22970_c1_seq1, comp29275_c0_seq5, comp31512_c0_seq21, comp31776_c0_s…	map04150
Steroid hormone biosynthesis	52	O-methyltransferase	ec:2.1.1.6	1	comp32533_c1_seq6	map00140
Steroid hormone biosynthesis	52	dehydrogenase	ec:1.1.1.145	16	comp28528_c0_seq19, comp33010_c0_seq16, comp34543_c0_seq2, comp35037_c0_seq1, comp28528_c0_seq14, comp35037_c0_seq2, comp29356_c0_seq5, comp29356_c0_seq3, comp30693_c1_seq14, comp33010_c0_seq4, comp34543_c0_seq18, comp33857_c0_seq6, comp33010_c0_seq13, comp33010_c0_seq14, comp28528_c0_seq5, comp28528_c0_seq3	map00140
Steroid hormone biosynthesis	52	dehydrogenase	ec:1.1.1.149	1	comp29257_c0_seq3	map00140
Steroid hormone biosynthesis	52	dehydrogenase	ec:1.1.1.146	1	comp10836_c0_seq1	map00140
Steroid hormone biosynthesis	52	monooxygenase	ec:1.14.14.1	20	comp33813_c0_seq64, comp29997_c0_seq13, comp30629_c0_seq1, comp30629_c0_seq2, comp25887_c0_seq1, comp27798_c0_seq1, comp21704_c0_seq1, comp29882_c0_seq1, comp29882_c0_seq2, comp33490_c0_seq5, comp29882_c0_seq3, comp33490_c0_seq14, comp33490_c0_seq18, comp34619_c0_seq14, comp33813_c0_seq28, comp24158_c0_seq2, comp24158_c0_seq1, comp33813_c0_seq35, comp24158_c0_seq4, comp24158_c0_seq3	map00140
Steroid hormone biosynthesis	52	5beta-reductase	ec:1.3.1.3	4	comp33010_c0_seq4, comp33010_c0_seq16, comp33010_c0_seq13, comp33010_c0_seq14	map00140
Steroid hormone biosynthesis	52	1-naphthol glucuronyltransferase	ec:2.4.1.17	8	comp31417_c0_seq3, comp27309_c0_seq1, comp31695_c0_seq7, comp31417_c0_seq1, comp31695_c0_seq8, comp31695_c0_seq4, comp23418_c0_seq1, comp23418_c1_seq1	map00140
Steroid hormone biosynthesis	52	4-dehydrogenase	ec:1.3.99.6	3	comp33010_c0_seq4, comp33010_c0_seq13, comp33010_c0_seq14	map00140
Steroid hormone biosynthesis	52	17-dehydrogenase	ec:1.1.1.62	5	comp27512_c0_seq3, comp19788_c0_seq1, comp27512_c0_seq4, comp30746_c0_seq3, comp30746_c0_seq2	map00140
Glycosphingolipid biosynthesis - ganglio series	50	hexosaminidase	ec:3.2.1.52	3	comp28809_c0_seq2, comp17618_c0_seq1, comp30060_c0_seq2	map00604
Glycosphingolipid biosynthesis - ganglio series	50	lactase (ambiguous)	ec:3.2.1.23	47	comp35756_c0_seq22, comp28900_c0_seq1, comp35756_c0_seq24, comp33207_c0_seq2, comp32108_c0_seq10, comp32108_c0_seq11, comp26922_c0_seq1, comp33628_c0_seq1, comp33628_c0_seq2, comp33628_c0_seq11, comp34868_c0_seq3, comp33628_c0_seq5, comp33628_c0_seq6, comp34868_c0_seq8, comp33207_c0_seq1, comp33628_c0_seq4, comp33628_c0_seq7, comp33628_c0_seq8, comp33691_c0_seq14, comp35096_c0_seq2, comp35096_c0_…	map00604
Caprolactam degradation	49	dehydrogenase (NADP+)	ec:1.1.1.2	3	comp32215_c1_seq15, comp24834_c0_seq2, comp24834_c0_seq3	map00930
Caprolactam degradation	49	hydratase	ec:4.2.1.17	41	comp15623_c0_seq1, comp34861_c0_seq51, comp34861_c0_seq50, comp34861_c0_seq94, comp34861_c0_seq31, comp34861_c0_seq74, comp27630_c0_seq5, comp34861_c0_seq91, comp25697_c0_seq1, comp31322_c0_seq7, comp25697_c0_seq3, comp27630_c0_seq2, comp27630_c0_seq3, comp34861_c0_seq32, comp34861_c0_seq78, comp34186_c0_seq27, comp32087_c1_seq8, comp32087_c1_seq30, comp32087_c1_seq52, comp32087_c1_seq11, comp320…	map00930
Caprolactam degradation	49	dehydrogenase	ec:1.1.1.35	15	comp15623_c0_seq1, comp34861_c0_seq83, comp34861_c0_seq86, comp30609_c0_seq5, comp30609_c0_seq4, comp34450_c0_seq4, comp30609_c0_seq2, comp34450_c0_seq1, comp34450_c0_seq7, comp34450_c0_seq5, comp34861_c0_seq98, comp34186_c0_seq27, comp26067_c0_seq1, comp26067_c0_seq5, comp26067_c0_seq4	map00930
Steroid biosynthesis	48	reductase	ec:1.3.1.70	1	comp32064_c0_seq15	map00100
Steroid biosynthesis	48	reductase	ec:1.3.1.72	4	comp34848_c0_seq1, comp34848_c0_seq2, comp34848_c0_seq3, comp36006_c0_seq1	map00100
Steroid biosynthesis	48	synthase	ec:2.5.1.21	3	comp29334_c0_seq1, comp29334_c0_seq5, comp29334_c0_seq6	map00100
Steroid biosynthesis	48	3-dehydrogenase (decarboxylating)	ec:1.1.1.170	5	comp33857_c0_seq6, comp35037_c0_seq1, comp35037_c0_seq2, comp29356_c0_seq5, comp29356_c0_seq3	map00100
Steroid biosynthesis	48	24-C-methyltransferase	ec:2.1.1.41	6	comp28065_c0_seq2, comp28065_c0_seq3, comp28065_c0_seq4, comp28065_c0_seq5, comp34538_c0_seq30, comp34538_c0_seq17	map00100
Steroid biosynthesis	48	Delta-isomerase	ec:5.3.3.5	1	comp25283_c0_seq2	map00100
Steroid biosynthesis	48	reductase	ec:1.3.1.21	1	comp21375_c0_seq1	map00100
Steroid biosynthesis	48	cycloisomerase	ec:5.5.1.9	2	comp23629_c0_seq5, comp23629_c0_seq8	map00100
Steroid biosynthesis	48	monooxygenase	ec:1.14.13.72	9	comp24507_c0_seq6, comp24507_c0_seq5, comp24507_c0_seq2, comp24507_c0_seq1, comp24507_c0_seq4, comp24507_c0_seq3, comp24331_c0_seq1, comp24331_c0_seq3, comp24331_c0_seq2	map00100
Steroid biosynthesis	48	14alpha-demethylase	ec:1.14.13.70	2	comp29017_c0_seq2, comp29017_c0_seq1	map00100
Steroid biosynthesis	48	oxidase	ec:1.14.21.6	1	comp21847_c0_seq2	map00100
Steroid biosynthesis	48	synthase	ec:5.4.99.7	3	comp29598_c0_seq47, comp29598_c0_seq28, comp29598_c0_seq56	map00100
Steroid biosynthesis	48	synthase	ec:5.4.99.8	6	comp29598_c0_seq37, comp29598_c0_seq47, comp33878_c0_seq1, comp29598_c0_seq28, comp29598_c0_seq18, comp29598_c0_seq56	map00100
Steroid biosynthesis	48	C-methyltransferase	ec:2.1.1.143	3	comp34538_c0_seq21, comp34538_c0_seq30, comp34538_c0_seq17	map00100
Steroid biosynthesis	48	monooxygenase	ec:1.14.13.132	6	comp21854_c0_seq3, comp30446_c0_seq18, comp21854_c0_seq4, comp26595_c0_seq23, comp26595_c0_seq22, comp16901_c0_seq1	map00100
Streptomycin biosynthesis	42	reductase	ec:1.1.1.133	9	comp30541_c0_seq2, comp34476_c0_seq29, comp10274_c0_seq1, comp27128_c0_seq3, comp27144_c1_seq2, comp27128_c0_seq2, comp30541_c0_seq1, comp34476_c0_seq2, comp27144_c0_seq1	map00521
Streptomycin biosynthesis	42	synthase	ec:5.5.1.4	3	comp30839_c1_seq6, comp30839_c1_seq8, comp30839_c1_seq41	map00521
Streptomycin biosynthesis	42	3,5-epimerase	ec:5.1.3.13	2	comp27128_c0_seq3, comp27128_c0_seq2	map00521
Streptomycin biosynthesis	42	glucokinase (phosphorylating)	ec:2.7.1.2	9	comp34855_c1_seq5, comp26806_c0_seq1, comp28071_c0_seq13, comp27804_c1_seq1, comp34488_c0_seq34, comp28071_c0_seq6, comp28071_c0_seq4, comp27804_c0_seq1, comp34488_c0_seq97	map00521
Streptomycin biosynthesis	42	hexokinase type IV glucokinase	ec:2.7.1.1	2	comp31622_c0_seq2, comp34855_c1_seq4	map00521
Streptomycin biosynthesis	42	phosphatase	ec:3.1.3.25	5	comp29205_c0_seq1, comp31623_c0_seq39, comp31623_c0_seq19, comp26227_c0_seq1, comp29205_c0_seq4	map00521
Streptomycin biosynthesis	42	4,6-dehydratase	ec:4.2.1.46	10	comp30541_c0_seq2, comp10274_c0_seq1, comp30538_c2_seq9, comp27144_c1_seq2, comp30541_c0_seq1, comp30538_c2_seq5, comp30538_c2_seq6, comp30538_c2_seq7, comp27144_c0_seq1, comp30538_c2_seq2	map00521
Streptomycin biosynthesis	42	(alpha-D-glucose-1,6-bisphosphate-dependent)	ec:5.4.2.2	9	comp29755_c0_seq7, comp31949_c0_seq1, comp31949_c0_seq2, comp30250_c0_seq2, comp31136_c0_seq1, comp30250_c0_seq6, comp30250_c0_seq5, comp30250_c0_seq3, comp31949_c0_seq3	map00521
Novobiocin biosynthesis	41	transaminase	ec:2.6.1.57	37	comp33541_c0_seq9, comp31519_c0_seq3, comp31519_c0_seq2, comp29348_c0_seq6, comp26954_c0_seq2, comp26954_c0_seq1, comp29348_c0_seq4, comp28992_c0_seq4, comp22543_c0_seq3, comp28992_c0_seq3, comp27901_c0_seq4, comp33541_c0_seq10, comp22543_c0_seq2, comp28992_c0_seq1, comp33508_c0_seq1, comp33541_c0_seq6, comp24192_c0_seq2, comp26885_c0_seq2, comp32994_c0_seq4, comp24192_c0_seq6, comp32994_c0_seq3,…	map00401
Novobiocin biosynthesis	41	transaminase	ec:2.6.1.5	34	comp33541_c0_seq9, comp31519_c0_seq3, comp31519_c0_seq2, comp29348_c0_seq6, comp26954_c0_seq2, comp26954_c0_seq1, comp29348_c0_seq4, comp28992_c0_seq4, comp22543_c0_seq3, comp28992_c0_seq3, comp27901_c0_seq4, comp33541_c0_seq10, comp22543_c0_seq2, comp28992_c0_seq1, comp33508_c0_seq1, comp33541_c0_seq6, comp26885_c0_seq2, comp32994_c0_seq4, comp32994_c0_seq3, comp32994_c0_seq2, comp29430_c0_seq1,…	map00401
Novobiocin biosynthesis	41	transaminase	ec:2.6.1.9	34	comp33541_c0_seq9, comp31519_c0_seq3, comp31519_c0_seq2, comp29348_c0_seq6, comp26954_c0_seq2, comp26954_c0_seq1, comp29348_c0_seq4, comp28992_c0_seq4, comp22543_c0_seq3, comp28992_c0_seq3, comp27901_c0_seq4, comp33541_c0_seq10, comp22543_c0_seq2, comp28992_c0_seq1, comp33508_c0_seq1, comp33541_c0_seq6, comp26885_c0_seq2, comp32994_c0_seq4, comp32994_c0_seq3, comp32994_c0_seq2, comp29430_c0_seq1,…	map00401
Novobiocin biosynthesis	41	transaminase	ec:2.6.1.1	37	comp33541_c0_seq9, comp31519_c0_seq3, comp31519_c0_seq2, comp29348_c0_seq6, comp26954_c0_seq2, comp26954_c0_seq1, comp29348_c0_seq4, comp28992_c0_seq4, comp22543_c0_seq3, comp28992_c0_seq3, comp27901_c0_seq4, comp33541_c0_seq10, comp22543_c0_seq2, comp28992_c0_seq1, comp33508_c0_seq1, comp33541_c0_seq6, comp24192_c0_seq2, comp26885_c0_seq2, comp32994_c0_seq4, comp24192_c0_seq6, comp32994_c0_seq3,…	map00401
Novobiocin biosynthesis	41	dehydrogenase	ec:1.3.1.12	4	comp30035_c0_seq3, comp30035_c0_seq2, comp30035_c0_seq4, comp29193_c0_seq1	map00401
Biotin metabolism	39	synthase	ec:6.3.3.3	1	comp32587_c0_seq4	map00780
Biotin metabolism	39	transaminase	ec:2.6.1.62	1	comp32587_c0_seq4	map00780
Biotin metabolism	39	reductase	ec:1.1.1.100	17	comp32004_c0_seq9, comp25739_c1_seq1, comp32196_c0_seq51, comp22269_c0_seq4, comp32196_c0_seq34, comp26294_c0_seq1, comp27667_c0_seq1, comp32196_c0_seq35, comp32196_c0_seq15, comp32004_c0_seq22, comp24691_c0_seq2, comp32196_c0_seq1, comp27962_c0_seq1, comp32004_c0_seq4, comp30757_c0_seq4, comp32004_c0_seq5, comp32196_c0_seq9	map00780
Biotin metabolism	39	synthase II	ec:2.3.1.179	1	comp32342_c0_seq7	map00780
Biotin metabolism	39	synthase	ec:2.8.1.6	1	comp26179_c0_seq1	map00780
Biotin metabolism	39	ligase	ec:6.3.4.11	6	comp35137_c1_seq39, comp35137_c1_seq14, comp35137_c1_seq57, comp35137_c1_seq76, comp35137_c1_seq11, comp35137_c1_seq41	map00780
Biotin metabolism	39	ligase	ec:6.3.4.15	7	comp35137_c1_seq49, comp35137_c1_seq39, comp35137_c1_seq14, comp35137_c1_seq57, comp35137_c1_seq76, comp35137_c1_seq11, comp35137_c1_seq41	map00780
Biotin metabolism	39	synthase I	ec:2.3.1.41	10	comp27348_c0_seq4, comp27348_c0_seq1, comp27396_c0_seq3, comp27396_c0_seq2, comp27396_c0_seq5, comp32342_c0_seq7, comp18457_c0_seq1, comp33296_c0_seq36, comp27260_c0_seq2, comp35049_c0_seq4	map00780
Biotin metabolism	39	synthase	ec:2.3.1.47	3	comp35660_c1_seq16, comp35660_c1_seq17, comp23260_c0_seq1	map00780
One carbon pool by folate	39	cyclo-ligase	ec:6.3.3.2	2	comp21081_c0_seq1, comp33271_c0_seq25	map00670
One carbon pool by folate	39	cyclohydrolase	ec:3.5.4.9	2	comp25059_c0_seq1, comp24652_c0_seq1	map00670
One carbon pool by folate	39	synthase	ec:2.1.1.45	6	comp27164_c0_seq11, comp30951_c0_seq14, comp30951_c0_seq26, comp27164_c0_seq1, comp27164_c0_seq16, comp30951_c0_seq2	map00670
One carbon pool by folate	39	synthase	ec:2.1.1.13	2	comp34689_c0_seq21, comp34689_c0_seq2	map00670
One carbon pool by folate	39	deformylase	ec:3.5.1.10	2	comp32412_c0_seq9, comp32412_c0_seq2	map00670
One carbon pool by folate	39	reductase	ec:1.5.1.3	6	comp27164_c0_seq11, comp30951_c0_seq14, comp30951_c0_seq26, comp27164_c0_seq1, comp27164_c0_seq16, comp30951_c0_seq2	map00670
One carbon pool by folate	39	dehydrogenase (NADP+)	ec:1.5.1.5	2	comp25059_c0_seq1, comp24652_c0_seq1	map00670
One carbon pool by folate	39	formyltransferase	ec:2.1.2.3	2	comp32565_c0_seq2, comp32565_c0_seq1	map00670
One carbon pool by folate	39	formyltransferase	ec:2.1.2.2	1	comp24712_c0_seq1	map00670
One carbon pool by folate	39	hydroxymethyltransferase	ec:2.1.2.1	12	comp29297_c0_seq6, comp32224_c0_seq3, comp32224_c0_seq4, comp29904_c0_seq6, comp29297_c0_seq2, comp29297_c0_seq3, comp29297_c0_seq4, comp29297_c0_seq5, comp29904_c0_seq4, comp23596_c1_seq1, comp29904_c0_seq1, comp27118_c0_seq2	map00670
One carbon pool by folate	39	formyltransferase	ec:2.1.2.9	2	comp32412_c0_seq9, comp32412_c0_seq2	map00670
One carbon pool by folate	39	ligase	ec:6.3.4.3	1	comp31242_c0_seq1	map00670
One carbon pool by folate	39	reductase [NAD(P)H]	ec:1.5.1.20	1	comp21880_c0_seq1	map00670
One carbon pool by folate	39	S-aminomethyldihydrolipoylprotein:(6S)-tetrahydrofolate aminomethyltransferase (ammonia-forming)	ec:2.1.2.10	8	comp33327_c0_seq3, comp32102_c0_seq5, comp29037_c0_seq2, comp29037_c0_seq3, comp32102_c0_seq3, comp32102_c0_seq10, comp32102_c0_seq23, comp33327_c0_seq1	map00670
Glycosaminoglycan biosynthesis - chondroitin sulfate / dermatan sulfate	39	3-beta-galactosyltransferase	ec:2.4.1.134	24	comp10874_c0_seq1, comp32631_c0_seq68, comp32631_c0_seq69, comp29500_c0_seq3, comp30081_c0_seq2, comp31250_c0_seq22, comp35570_c0_seq3, comp32631_c0_seq53, comp34512_c0_seq24, comp35225_c0_seq7, comp30081_c0_seq6, comp32792_c0_seq34, comp34512_c0_seq28, comp30081_c0_seq3, comp35225_c0_seq2, comp27976_c0_seq3, comp10734_c1_seq1, comp31752_c0_seq8, comp28985_c0_seq4, comp34512_c0_seq8, comp28985_c0…	map00532
Glycosaminoglycan biosynthesis - chondroitin sulfate / dermatan sulfate	39	3-beta-glucuronosyltransferase	ec:2.4.1.135	3	comp29968_c0_seq2, comp29862_c0_seq3, comp29862_c0_seq1	map00532
Glycosaminoglycan biosynthesis - chondroitin sulfate / dermatan sulfate	39	xylosyltransferase	ec:2.4.2.26	12	comp28949_c1_seq7, comp27095_c0_seq1, comp34749_c0_seq13, comp31037_c0_seq2, comp34749_c0_seq5, comp28415_c1_seq1, comp30474_c1_seq5, comp30477_c0_seq6, comp28949_c1_seq3, comp28949_c1_seq1, comp30477_c0_seq5, comp33794_c0_seq1	map00532
Monobactam biosynthesis	38	kinase	ec:2.7.2.4	15	comp31778_c0_seq4, comp25530_c0_seq1, comp31778_c0_seq3, comp31778_c0_seq2, comp25530_c0_seq3, comp31778_c0_seq1, comp31778_c0_seq8, comp31778_c0_seq7, comp31778_c0_seq6, comp31778_c0_seq5, comp31778_c0_seq9, comp31778_c0_seq10, comp35284_c0_seq2, comp35284_c0_seq4, comp35284_c0_seq3	map00261
Monobactam biosynthesis	38	dehydrogenase	ec:1.2.1.11	2	comp17471_c0_seq2, comp17471_c0_seq1	map00261
Monobactam biosynthesis	38	reductase	ec:1.17.1.8	4	comp24901_c0_seq17, comp24901_c0_seq13, comp31044_c0_seq6, comp31044_c0_seq7	map00261
Monobactam biosynthesis	38	synthase	ec:4.3.3.7	6	comp32217_c0_seq2, comp32217_c0_seq5, comp32217_c0_seq6, comp32217_c0_seq7, comp32217_c0_seq8, comp32217_c0_seq10	map00261
Monobactam biosynthesis	38	adenylyltransferase	ec:2.7.7.4	11	comp21599_c0_seq3, comp33812_c0_seq9, comp21599_c0_seq4, comp21599_c0_seq1, comp34457_c0_seq6, comp26119_c0_seq7, comp26119_c1_seq1, comp33812_c0_seq3, comp33812_c0_seq2, comp34457_c0_seq5, comp34457_c0_seq2	map00261
Various types of N-glycan biosynthesis	37	3-alpha-L-fucosyltransferase	ec:2.4.1.214	2	comp27447_c0_seq1, comp19419_c0_seq1	map00513
Various types of N-glycan biosynthesis	37	alpha-1,6-mannosyltransferase	ec:2.4.1.232	4	comp28118_c0_seq5, comp28118_c0_seq3, comp28118_c0_seq4, comp28118_c0_seq2	map00513
Various types of N-glycan biosynthesis	37	hexosaminidase	ec:3.2.1.52	3	comp28809_c0_seq2, comp17618_c0_seq1, comp30060_c0_seq2	map00513
Various types of N-glycan biosynthesis	37	1,2-alpha-mannosidase	ec:3.2.1.113	10	comp33979_c0_seq4, comp23662_c0_seq5, comp33979_c0_seq5, comp23662_c0_seq10, comp33258_c0_seq1, comp33979_c0_seq3, comp28036_c0_seq2, comp28036_c0_seq3, comp28269_c0_seq1, comp28036_c0_seq1	map00513
Various types of N-glycan biosynthesis	37	1,3-1,6-alpha-mannosidase	ec:3.2.1.114	2	comp35218_c0_seq1, comp35218_c0_seq2	map00513
Various types of N-glycan biosynthesis	37	2-beta-N-acetylglucosaminyltransferase	ec:2.4.1.101	6	comp31236_c0_seq1, comp31236_c0_seq2, comp24125_c0_seq1, comp24125_c1_seq3, comp24125_c1_seq2, comp31236_c0_seq4	map00513
Various types of N-glycan biosynthesis	37	alpha-1,3-mannosyltransferase	ec:2.4.1.132	4	comp28118_c0_seq5, comp28118_c0_seq3, comp28118_c0_seq4, comp28118_c0_seq2	map00513
Various types of N-glycan biosynthesis	37	alpha-1,2-mannosyltransferase	ec:2.4.1.131	1	comp27988_c0_seq1	map00513
Various types of N-glycan biosynthesis	37	2-beta-N-acetylglucosaminyltransferase	ec:2.4.1.143	2	comp26635_c0_seq1, comp26635_c0_seq2	map00513
Various types of N-glycan biosynthesis	37	beta-mannosyltransferase	ec:2.4.1.142	5	comp31545_c0_seq3, comp31545_c0_seq6, comp31545_c0_seq7, comp31545_c0_seq8, comp31545_c0_seq9	map00513
Various types of N-glycan biosynthesis	37	2-beta-D-xylosyltransferase	ec:2.4.2.38	2	comp17484_c0_seq1, comp17484_c0_seq2	map00513
Vitamin B6 metabolism	35	5'-phosphate synthase	ec:1.4.3.5	6	comp32213_c0_seq51, comp32213_c0_seq79, comp32213_c0_seq38, comp32213_c0_seq48, comp32213_c0_seq107, comp15733_c0_seq1	map00750
Vitamin B6 metabolism	35	transaminase	ec:2.6.1.52	2	comp30900_c0_seq3, comp30900_c0_seq1	map00750
Vitamin B6 metabolism	35	kinase	ec:2.7.1.35	4	comp28394_c0_seq12, comp28394_c0_seq21, comp25502_c0_seq1, comp28394_c0_seq38	map00750
Vitamin B6 metabolism	35	4-dehydrogenase	ec:1.1.1.107	1	comp26205_c0_seq2	map00750
Vitamin B6 metabolism	35	oxidase	ec:1.2.3.1	5	comp35550_c0_seq6, comp35550_c0_seq5, comp35550_c0_seq7, comp35550_c0_seq1, comp35550_c0_seq3	map00750
Vitamin B6 metabolism	35	synthase	ec:4.2.3.1	1	comp22823_c0_seq1	map00750
Vitamin B6 metabolism	35	4-dehydrogenase	ec:1.1.1.65	16	comp33441_c0_seq6, comp33441_c0_seq8, comp23731_c0_seq1, comp33441_c0_seq2, comp6906_c0_seq1, comp33441_c0_seq3, comp33441_c0_seq4, comp29257_c0_seq2, comp29257_c0_seq3, comp35878_c0_seq1, comp34158_c0_seq5, comp34158_c0_seq4, comp33441_c0_seq11, comp33441_c0_seq15, comp33441_c0_seq13, comp33441_c0_seq14	map00750
Valine, leucine and isoleucine biosynthesis	33	synthase	ec:2.2.1.6	5	comp16063_c1_seq1, comp27176_c0_seq1, comp27176_c0_seq2, comp16063_c1_seq2, comp23039_c0_seq1	map00290
Valine, leucine and isoleucine biosynthesis	33	transaminase	ec:2.6.1.42	4	comp33937_c0_seq2, comp26139_c0_seq11, comp11003_c0_seq1, comp33937_c0_seq24	map00290
Valine, leucine and isoleucine biosynthesis	33	ammonia-lyase	ec:4.3.1.19	3	comp31666_c0_seq3, comp31666_c0_seq4, comp23172_c0_seq2	map00290
Valine, leucine and isoleucine biosynthesis	33	synthase	ec:2.3.3.13	2	comp30747_c0_seq1, comp30747_c0_seq2	map00290
Valine, leucine and isoleucine biosynthesis	33	dehydratase	ec:4.2.1.9	6	comp26108_c0_seq1, comp28537_c0_seq1, comp26108_c0_seq5, comp26108_c0_seq3, comp26108_c0_seq8, comp26108_c0_seq12	map00290
Valine, leucine and isoleucine biosynthesis	33	dehydratase	ec:4.2.1.33	3	comp31171_c0_seq3, comp31171_c0_seq2, comp21717_c0_seq1	map00290
Valine, leucine and isoleucine biosynthesis	33	reductoisomerase (NADP+)	ec:1.1.1.86	9	comp35423_c0_seq19, comp35423_c0_seq20, comp35423_c0_seq9, comp35423_c0_seq14, comp24484_c0_seq1, comp35423_c0_seq2, comp35423_c0_seq17, comp35423_c0_seq3, comp35423_c0_seq15	map00290
Valine, leucine and isoleucine biosynthesis	33	dehydrogenase	ec:1.1.1.85	1	comp24812_c0_seq1	map00290
Folate biosynthesis	30	hydrolase	ec:3.4.19.9	3	comp33772_c0_seq4, comp33772_c0_seq6, comp24806_c0_seq2	map00790
Folate biosynthesis	30	lyase	ec:4.1.3.38	2	comp27509_c0_seq4, comp27509_c0_seq5	map00790
Folate biosynthesis	30	synthase	ec:2.5.1.15	3	comp30865_c0_seq2, comp30865_c0_seq1, comp30865_c0_seq10	map00790
Folate biosynthesis	30	synthase	ec:2.6.1.85	4	comp35510_c0_seq24, comp35510_c0_seq22, comp35510_c0_seq33, comp35510_c0_seq32	map00790
Folate biosynthesis	30	diphosphokinase	ec:2.7.6.3	3	comp30865_c0_seq2, comp30865_c0_seq1, comp30865_c0_seq10	map00790
Folate biosynthesis	30	reductase	ec:1.5.1.3	6	comp27164_c0_seq11, comp30951_c0_seq14, comp30951_c0_seq26, comp27164_c0_seq1, comp27164_c0_seq16, comp30951_c0_seq2	map00790
Folate biosynthesis	30	aldolase	ec:4.1.2.25	3	comp31512_c0_seq16, comp23388_c0_seq1, comp23388_c0_seq2	map00790
Folate biosynthesis	30	synthase	ec:6.3.2.12	1	comp25744_c0_seq5	map00790
Folate biosynthesis	30	synthase	ec:6.3.2.17	7	comp29932_c0_seq1, comp26434_c0_seq1, comp25744_c0_seq5, comp26434_c0_seq3, comp31084_c0_seq1, comp31084_c0_seq4, comp29932_c0_seq3	map00790
Folate biosynthesis	30	cyclohydrolase I	ec:3.5.4.16	2	comp34654_c0_seq16, comp34654_c0_seq9	map00790
Riboflavin metabolism	29	reductase	ec:1.1.1.193	8	comp33581_c0_seq4, comp33581_c0_seq3, comp26863_c0_seq8, comp33581_c0_seq1, comp26863_c0_seq1, comp26863_c0_seq11, comp33480_c0_seq14, comp33480_c0_seq37	map00740
Riboflavin metabolism	29	synthase	ec:4.1.99.12	9	comp33630_c0_seq11, comp33630_c0_seq12, comp33630_c0_seq14, comp33630_c0_seq4, comp33630_c0_seq15, comp24304_c0_seq1, comp31917_c0_seq4, comp10647_c0_seq2, comp31917_c0_seq1	map00740
Riboflavin metabolism	29	kinase	ec:2.7.1.26	1	comp32827_c0_seq6	map00740
Riboflavin metabolism	29	synthase	ec:2.5.1.9	6	comp25561_c0_seq3, comp25561_c0_seq4, comp25561_c0_seq5, comp25561_c0_seq1, comp16009_c0_seq1, comp25561_c0_seq6	map00740
Riboflavin metabolism	29	monophenol monooxygenase	ec:1.14.18.1	2	comp9957_c0_seq1, comp28348_c0_seq1	map00740
Riboflavin metabolism	29	diphosphatase	ec:3.6.1.18	1	comp29818_c0_seq29	map00740
Riboflavin metabolism	29	synthetase	ec:2.7.7.2	1	comp32827_c0_seq6	map00740
Riboflavin metabolism	29	deaminase	ec:3.5.4.26	5	comp26863_c0_seq8, comp30523_c0_seq3, comp26863_c0_seq1, comp26863_c0_seq11, comp30523_c0_seq1	map00740
Riboflavin metabolism	29	cyclohydrolase II	ec:3.5.4.25	9	comp33630_c0_seq11, comp33630_c0_seq12, comp33630_c0_seq14, comp33630_c0_seq4, comp33630_c0_seq15, comp24304_c0_seq1, comp31917_c0_seq4, comp10647_c0_seq2, comp31917_c0_seq1	map00740
Stilbenoid, diarylheptanoid and gingerol biosynthesis	28	O-hydroxycinnamoyltransferase	ec:2.3.1.133	4	comp25888_c0_seq2, comp20223_c0_seq1, comp20223_c0_seq2, comp25888_c0_seq1	map00945
Stilbenoid, diarylheptanoid and gingerol biosynthesis	28	3'-monooxygenase	ec:1.14.13.36	1	comp34882_c0_seq10	map00945
Stilbenoid, diarylheptanoid and gingerol biosynthesis	28	O-hydroxycinnamoyltransferase	ec:2.3.1.99	5	comp26622_c0_seq1, comp31926_c0_seq35, comp28825_c0_seq1, comp26137_c0_seq2, comp28825_c0_seq2	map00945
Stilbenoid, diarylheptanoid and gingerol biosynthesis	28	4-monooxygenase	ec:1.14.13.11	5	comp31221_c0_seq1, comp31221_c0_seq2, comp35647_c2_seq11, comp35647_c2_seq9, comp35647_c2_seq8	map00945
Stilbenoid, diarylheptanoid and gingerol biosynthesis	28	O-methyltransferase	ec:2.1.1.104	13	comp9886_c0_seq2, comp9886_c0_seq3, comp32357_c0_seq7, comp7942_c0_seq1, comp32357_c0_seq5, comp32357_c0_seq6, comp32357_c0_seq9, comp32357_c0_seq1, comp27849_c0_seq4, comp32357_c0_seq2, comp32357_c0_seq13, comp32357_c0_seq12, comp32357_c0_seq11	map00945
Primary bile acid biosynthesis	27	5beta-reductase	ec:1.3.1.3	4	comp33010_c0_seq4, comp33010_c0_seq16, comp33010_c0_seq13, comp33010_c0_seq14	map00120
Primary bile acid biosynthesis	27	hydratase	ec:4.2.1.107	8	comp35408_c0_seq60, comp35408_c0_seq82, comp30807_c0_seq4, comp35408_c0_seq87, comp30807_c0_seq17, comp35408_c0_seq57, comp30807_c0_seq10, comp35408_c0_seq39	map00120
Primary bile acid biosynthesis	27	dehydrogenase	ec:1.1.1.35	15	comp15623_c0_seq1, comp34861_c0_seq83, comp34861_c0_seq86, comp30609_c0_seq5, comp30609_c0_seq4, comp34450_c0_seq4, comp30609_c0_seq2, comp34450_c0_seq1, comp34450_c0_seq7, comp34450_c0_seq5, comp34861_c0_seq98, comp34186_c0_seq27, comp26067_c0_seq1, comp26067_c0_seq5, comp26067_c0_seq4	map00120
Styrene degradation	26	1,2-dioxygenase	ec:1.13.11.5	1	comp29498_c0_seq1	map00643
Styrene degradation	26	hydratase	ec:4.2.1.84	4	comp32452_c0_seq2, comp32452_c0_seq10, comp32452_c0_seq8, comp32452_c0_seq7	map00643
Styrene degradation	26	acylamidase	ec:3.5.1.4	12	comp34431_c0_seq1, comp35398_c1_seq16, comp31386_c0_seq13, comp32104_c0_seq31, comp33295_c0_seq18, comp31386_c0_seq2, comp30022_c0_seq5, comp30467_c0_seq1, comp30022_c0_seq2, comp34431_c0_seq3, comp34431_c0_seq2, comp35102_c0_seq8	map00643
Styrene degradation	26	beta-diketonase	ec:3.7.1.2	2	comp21535_c1_seq1, comp21535_c0_seq1	map00643
Styrene degradation	26	acetonitrilase	ec:3.5.5.1	2	comp27535_c0_seq2, comp27535_c0_seq1	map00643
Styrene degradation	26	isomerase	ec:5.2.1.2	5	comp32560_c0_seq41, comp32560_c0_seq32, comp32560_c0_seq46, comp32560_c0_seq15, comp32560_c0_seq14	map00643
Caffeine metabolism	25	oxidase	ec:1.17.3.2	2	comp35367_c0_seq1, comp35367_c0_seq3	map00232
Caffeine metabolism	25	urate hydroxylase	ec:1.7.3.3	3	comp32758_c0_seq3, comp32758_c0_seq2, comp32758_c0_seq11	map00232
Caffeine metabolism	25	monooxygenase	ec:1.14.14.1	20	comp33813_c0_seq64, comp29997_c0_seq13, comp30629_c0_seq1, comp30629_c0_seq2, comp25887_c0_seq1, comp27798_c0_seq1, comp21704_c0_seq1, comp29882_c0_seq1, comp29882_c0_seq2, comp33490_c0_seq5, comp29882_c0_seq3, comp33490_c0_seq14, comp33490_c0_seq18, comp34619_c0_seq14, comp33813_c0_seq28, comp24158_c0_seq2, comp24158_c0_seq1, comp33813_c0_seq35, comp24158_c0_seq4, comp24158_c0_seq3	map00232
Glycosphingolipid biosynthesis - globo series	23	hexosaminidase	ec:3.2.1.52	3	comp28809_c0_seq2, comp17618_c0_seq1, comp30060_c0_seq2	map00603
Glycosphingolipid biosynthesis - globo series	23	2-alpha-L-fucosyltransferase	ec:2.4.1.69	1	comp30562_c1_seq1	map00603
Glycosphingolipid biosynthesis - globo series	23	melibiase	ec:3.2.1.22	19	comp32596_c0_seq11, comp32596_c0_seq22, comp32596_c0_seq12, comp32596_c0_seq23, comp24670_c2_seq4, comp32596_c0_seq24, comp24670_c2_seq2, comp32596_c0_seq26, comp30431_c0_seq1, comp32596_c0_seq17, comp32596_c0_seq4, comp22542_c0_seq2, comp30431_c0_seq14, comp32596_c0_seq10, comp30090_c0_seq1, comp30090_c0_seq2, comp32596_c0_seq9, comp26858_c0_seq1, comp30431_c0_seq9	map00603
Flavone and flavonol biosynthesis	23	3',5'-hydroxylase	ec:1.14.13.88	10	comp29259_c0_seq3, comp29259_c0_seq2, comp26876_c1_seq4, comp29259_c0_seq1, comp26876_c1_seq3, comp31962_c0_seq1, comp31962_c0_seq3, comp21192_c0_seq1, comp22537_c0_seq2, comp29259_c0_seq4	map00944
Flavone and flavonol biosynthesis	23	beta-glucuronide glucuronohydrolase glucuronidase	ec:3.2.1.31	2	comp34451_c0_seq2, comp33980_c0_seq12	map00944
Flavone and flavonol biosynthesis	23	3'-monooxygenase	ec:1.14.13.21	9	comp35854_c1_seq10, comp34882_c0_seq10, comp35854_c1_seq3, comp21499_c0_seq2, comp33683_c0_seq7, comp28892_c0_seq1, comp28892_c0_seq2, comp33683_c0_seq5, comp35854_c1_seq7	map00944
Flavone and flavonol biosynthesis	23	4'-sulfotransferase	ec:2.8.2.27	1	comp28757_c0_seq3	map00944
Flavone and flavonol biosynthesis	23	3-sulfotransferase	ec:2.8.2.25	2	comp28757_c0_seq14, comp28757_c0_seq3	map00944
Carotenoid biosynthesis	21	desaturase	ec:1.3.5.6	2	comp25891_c0_seq2, comp25891_c0_seq1	map00906
Carotenoid biosynthesis	21	synthase	ec:2.5.1.32	3	comp19239_c0_seq2, comp19239_c0_seq1, comp19239_c0_seq7	map00906
Carotenoid biosynthesis	21	synthase	ec:5.3.99.8	2	comp30136_c0_seq1, comp28376_c0_seq1	map00906
Carotenoid biosynthesis	21	acid 8'-hydroxylase	ec:1.14.13.93	2	comp16795_c0_seq6, comp16795_c0_seq1	map00906
Carotenoid biosynthesis	21	epoxidase	ec:1.14.13.90	4	comp22392_c0_seq1, comp20254_c0_seq3, comp22392_c1_seq2, comp28007_c1_seq1	map00906
Carotenoid biosynthesis	21	dioxygenase	ec:1.13.11.51	2	comp30805_c0_seq2, comp30805_c0_seq3	map00906
Carotenoid biosynthesis	21	dehydrogenase	ec:1.1.1.288	6	comp32196_c0_seq15, comp32196_c0_seq1, comp32196_c0_seq51, comp32196_c0_seq34, comp32196_c0_seq9, comp32196_c0_seq35	map00906
Anthocyanin biosynthesis	21	6''-O-malonyltransferase	ec:2.3.1.171	13	comp28472_c0_seq2, comp6182_c0_seq1, comp20419_c0_seq1, comp32997_c0_seq7, comp32997_c0_seq8, comp32997_c0_seq3, comp32997_c0_seq5, comp32997_c0_seq6, comp32997_c0_seq1, comp26377_c0_seq1, comp26377_c0_seq2, comp18433_c0_seq1, comp28053_c0_seq1	map00942
Anthocyanin biosynthesis	21	3-O-glucosyltransferase	ec:2.4.1.115	8	comp26487_c0_seq8, comp30753_c1_seq2, comp26487_c0_seq4, comp26487_c0_seq3, comp15051_c0_seq1, comp31822_c0_seq1, comp10657_c0_seq2, comp31822_c0_seq2	map00942
Steroid degradation	20	dehydrogenase	ec:1.1.1.145	16	comp28528_c0_seq19, comp33010_c0_seq16, comp34543_c0_seq2, comp35037_c0_seq1, comp28528_c0_seq14, comp35037_c0_seq2, comp29356_c0_seq5, comp29356_c0_seq3, comp30693_c1_seq14, comp33010_c0_seq4, comp34543_c0_seq18, comp33857_c0_seq6, comp33010_c0_seq13, comp33010_c0_seq14, comp28528_c0_seq5, comp28528_c0_seq3	map00984
Steroid degradation	20	4-dehydrogenase (acceptor)	ec:1.3.99.5	4	comp31174_c0_seq2, comp21671_c0_seq2, comp31187_c0_seq6, comp31187_c0_seq11	map00984
Naphthalene degradation	19	dehydrogenase	ec:1.1.1.1	19	comp34041_c0_seq11, comp34041_c0_seq10, comp32285_c0_seq8, comp33670_c0_seq6, comp33670_c0_seq5, comp34041_c0_seq2, comp32813_c0_seq3, comp34041_c0_seq1, comp7505_c0_seq2, comp34041_c0_seq6, comp32285_c0_seq11, comp34041_c0_seq4, comp8489_c0_seq2, comp34041_c0_seq3, comp33245_c0_seq1, comp19138_c0_seq2, comp19138_c0_seq3, comp28084_c0_seq1, comp33245_c0_seq2	map00626
Sesquiterpenoid and triterpenoid biosynthesis	19	synthase	ec:2.5.1.21	3	comp29334_c0_seq1, comp29334_c0_seq5, comp29334_c0_seq6	map00909
Sesquiterpenoid and triterpenoid biosynthesis	19	synthase	ec:4.2.3.23	7	comp28688_c1_seq1, comp34328_c1_seq2, comp28688_c0_seq1, comp28688_c0_seq2, comp34328_c1_seq1, comp28688_c0_seq4, comp34328_c1_seq4	map00909
Sesquiterpenoid and triterpenoid biosynthesis	19	dehydrogenase (NADP+)	ec:1.1.1.216	3	comp26233_c0_seq6, comp26233_c0_seq7, comp26233_c0_seq8	map00909
Sesquiterpenoid and triterpenoid biosynthesis	19	monooxygenase	ec:1.14.13.132	6	comp21854_c0_seq3, comp30446_c0_seq18, comp21854_c0_seq4, comp26595_c0_seq23, comp26595_c0_seq22, comp16901_c0_seq1	map00909
Toluene degradation	18	cycloisomerase	ec:5.5.1.1	1	comp31805_c0_seq1	map00623
Toluene degradation	18	maleylacetate enol-lactonase	ec:3.1.1.45	2	comp33687_c0_seq23, comp28524_c0_seq5	map00623
Toluene degradation	18	dehydrogenase	ec:1.1.1.35	15	comp15623_c0_seq1, comp34861_c0_seq83, comp34861_c0_seq86, comp30609_c0_seq5, comp30609_c0_seq4, comp34450_c0_seq4, comp30609_c0_seq2, comp34450_c0_seq1, comp34450_c0_seq7, comp34450_c0_seq5, comp34861_c0_seq98, comp34186_c0_seq27, comp26067_c0_seq1, comp26067_c0_seq5, comp26067_c0_seq4	map00623
Diterpenoid biosynthesis	18	synthase	ec:4.2.3.19	5	comp35656_c0_seq30, comp35656_c0_seq5, comp35656_c0_seq15, comp35656_c0_seq38, comp35656_c0_seq29	map00904
Diterpenoid biosynthesis	18	O-acetyltransferase	ec:2.3.1.162	3	comp34703_c0_seq17, comp34703_c0_seq20, comp34703_c0_seq4	map00904
Diterpenoid biosynthesis	18	13alpha-hydroxylase	ec:1.14.13.77	1	comp22892_c0_seq1	map00904
Diterpenoid biosynthesis	18	oxidase	ec:1.14.13.78	2	comp32485_c0_seq9, comp33008_c0_seq28	map00904
Diterpenoid biosynthesis	18	10beta-hydroxylase	ec:1.14.13.76	1	comp20738_c0_seq2	map00904
Diterpenoid biosynthesis	18	3beta-dioxygenase	ec:1.14.11.15	4	comp21541_c0_seq2, comp19194_c0_seq1, comp27773_c0_seq2, comp30087_c0_seq4	map00904
Diterpenoid biosynthesis	18	2beta-dioxygenase	ec:1.14.11.13	2	comp10062_c0_seq2, comp10062_c0_seq1	map00904
Synthesis and degradation of ketone bodies	18	C-acetyltransferase	ec:2.3.1.9	7	comp35735_c0_seq6, comp34427_c0_seq33, comp35735_c0_seq15, comp28573_c0_seq4, comp35735_c0_seq22, comp16011_c0_seq1, comp28573_c0_seq2	map00072
Synthesis and degradation of ketone bodies	18	synthase	ec:2.3.3.10	3	comp32262_c0_seq14, comp32262_c0_seq3, comp32262_c0_seq2	map00072
Synthesis and degradation of ketone bodies	18	lyase	ec:4.1.3.4	3	comp32307_c0_seq1, comp32307_c0_seq7, comp32307_c0_seq5	map00072
Synthesis and degradation of ketone bodies	18	dehydrogenase	ec:1.1.1.30	5	comp35560_c0_seq20, comp24868_c1_seq3, comp35560_c0_seq7, comp24868_c1_seq2, comp24868_c0_seq1	map00072
C5-Branched dibasic acid metabolism	16	synthase	ec:2.2.1.6	5	comp16063_c1_seq1, comp27176_c0_seq1, comp27176_c0_seq2, comp16063_c1_seq2, comp23039_c0_seq1	map00660
C5-Branched dibasic acid metabolism	16	ligase (ADP-forming)	ec:6.2.1.5	10	comp25774_c0_seq12, comp7899_c0_seq1, comp9973_c0_seq1, comp23201_c0_seq1, comp29407_c0_seq1, comp9973_c0_seq2, comp29407_c0_seq2, comp25774_c0_seq16, comp25774_c0_seq8, comp25774_c0_seq2	map00660
C5-Branched dibasic acid metabolism	16	dehydrogenase	ec:1.1.1.85	1	comp24812_c0_seq1	map00660
Cutin, suberine and wax biosynthesis	16	reductase	ec:1.2.1.50	4	comp34511_c0_seq14, comp34511_c0_seq28, comp34511_c0_seq6, comp34511_c0_seq5	map00073
Cutin, suberine and wax biosynthesis	16	O-acyltransferase	ec:2.3.1.20	12	comp32617_c0_seq21, comp29308_c0_seq1, comp32617_c0_seq45, comp26836_c0_seq1, comp32617_c0_seq33, comp26927_c0_seq5, comp32617_c0_seq6, comp26927_c0_seq3, comp29308_c0_seq12, comp26836_c0_seq7, comp32617_c0_seq35, comp26836_c0_seq4	map00073
Carbapenem biosynthesis	15	dehydrogenase	ec:1.2.1.41	14	comp31812_c0_seq17, comp31812_c0_seq28, comp31812_c0_seq26, comp31812_c0_seq27, comp31812_c0_seq24, comp31812_c0_seq14, comp31812_c0_seq20, comp31812_c0_seq10, comp31812_c0_seq21, comp31812_c0_seq6, comp31812_c0_seq7, comp31812_c0_seq2, comp31812_c0_seq8, comp14487_c0_seq1	map00332
Carbapenem biosynthesis	15	5-kinase	ec:2.7.2.11	15	comp31812_c0_seq17, comp31812_c0_seq28, comp31812_c0_seq26, comp31812_c0_seq27, comp31812_c0_seq24, comp31812_c0_seq14, comp31812_c0_seq20, comp31812_c0_seq10, comp31812_c0_seq21, comp31812_c0_seq6, comp31812_c0_seq7, comp31812_c0_seq2, comp31812_c0_seq8, comp16495_c0_seq1, comp14487_c0_seq1	map00332
Polyketide sugar unit biosynthesis	14	reductase	ec:1.1.1.133	9	comp30541_c0_seq2, comp34476_c0_seq29, comp10274_c0_seq1, comp27128_c0_seq3, comp27144_c1_seq2, comp27128_c0_seq2, comp30541_c0_seq1, comp34476_c0_seq2, comp27144_c0_seq1	map00523
Polyketide sugar unit biosynthesis	14	3,5-epimerase	ec:5.1.3.13	2	comp27128_c0_seq3, comp27128_c0_seq2	map00523
Polyketide sugar unit biosynthesis	14	4,6-dehydratase	ec:4.2.1.46	10	comp30541_c0_seq2, comp10274_c0_seq1, comp30538_c2_seq9, comp27144_c1_seq2, comp30541_c0_seq1, comp30538_c2_seq5, comp30538_c2_seq6, comp30538_c2_seq7, comp27144_c0_seq1, comp30538_c2_seq2	map00523
Indole alkaloid biosynthesis	13	decarboxylase	ec:4.1.1.28	2	comp32376_c2_seq46, comp17257_c0_seq1	map00901
Indole alkaloid biosynthesis	13	glucosyltransferase	ec:2.4.1.219	4	comp32006_c0_seq21, comp26922_c1_seq2, comp26922_c0_seq3, comp26922_c0_seq1	map00901
Indole alkaloid biosynthesis	13	beta-glucosidase	ec:3.2.1.125	4	comp32006_c0_seq21, comp26922_c1_seq2, comp26922_c0_seq3, comp26922_c0_seq1	map00901
Indole alkaloid biosynthesis	13	synthase	ec:4.3.3.2	3	comp18911_c0_seq1, comp17981_c0_seq1, comp35292_c0_seq7	map00901
Indole alkaloid biosynthesis	13	4-hydroxylase	ec:1.14.11.20	1	comp10318_c0_seq1	map00901
Indole alkaloid biosynthesis	13	esterase	ec:3.1.1.78	3	comp17448_c0_seq2, comp34008_c1_seq3, comp34008_c1_seq5	map00901
Taurine and hypotaurine metabolism	12	decarboxylase	ec:4.1.1.15	5	comp31305_c0_seq1, comp31736_c0_seq3, comp31305_c0_seq2, comp31736_c0_seq1, comp31736_c0_seq2	map00430
Taurine and hypotaurine metabolism	12	dehydrogenase	ec:1.4.1.2	1	comp30569_c0_seq4	map00430
Taurine and hypotaurine metabolism	12	dioxygenase	ec:1.13.11.19	3	comp17533_c0_seq1, comp28769_c0_seq1, comp28769_c0_seq2	map00430
Taurine and hypotaurine metabolism	12	glutamyl transpeptidase	ec:2.3.2.2	3	comp30848_c0_seq10, comp34360_c0_seq1, comp30848_c1_seq2	map00430
Butirosin and neomycin biosynthesis	11	glucokinase (phosphorylating)	ec:2.7.1.2	9	comp34855_c1_seq5, comp26806_c0_seq1, comp28071_c0_seq13, comp27804_c1_seq1, comp34488_c0_seq34, comp28071_c0_seq6, comp28071_c0_seq4, comp27804_c0_seq1, comp34488_c0_seq97	map00524
Butirosin and neomycin biosynthesis	11	hexokinase type IV glucokinase	ec:2.7.1.1	2	comp31622_c0_seq2, comp34855_c1_seq4	map00524
Peptidoglycan biosynthesis	11	ligase	ec:6.3.2.4	4	comp34717_c0_seq1, comp34717_c0_seq5, comp34717_c1_seq2, comp34717_c1_seq1	map00550
Peptidoglycan biosynthesis	11	ligase	ec:6.3.2.13	1	comp26658_c0_seq1	map00550
Peptidoglycan biosynthesis	11	MraY transferase	ec:2.7.8.13	6	comp33381_c0_seq8, comp28561_c0_seq2, comp33381_c0_seq4, comp28561_c0_seq5, comp28561_c0_seq8, comp28561_c0_seq7	map00550
Aflatoxin biosynthesis	11	carboxylase	ec:6.4.1.2	11	comp20210_c0_seq3, comp20210_c0_seq1, comp27397_c0_seq2, comp35537_c0_seq4, comp7414_c0_seq1, comp27397_c0_seq1, comp32536_c0_seq6, comp35537_c0_seq2, comp25899_c0_seq1, comp35537_c0_seq1, comp32536_c0_seq2	map00254
Tetracycline biosynthesis	11	carboxylase	ec:6.4.1.2	11	comp20210_c0_seq3, comp20210_c0_seq1, comp27397_c0_seq2, comp35537_c0_seq4, comp7414_c0_seq1, comp27397_c0_seq1, comp32536_c0_seq6, comp35537_c0_seq2, comp25899_c0_seq1, comp35537_c0_seq1, comp32536_c0_seq2	map00253
Lipopolysaccharide biosynthesis	11	4'-kinase	ec:2.7.1.130	1	comp34655_c0_seq2	map00540
Lipopolysaccharide biosynthesis	11	cytidylyltransferase	ec:2.7.7.38	5	comp31658_c1_seq1, comp31658_c2_seq12, comp31658_c2_seq9, comp26644_c0_seq19, comp26644_c0_seq1	map00540
Lipopolysaccharide biosynthesis	11	synthase	ec:2.5.1.55	1	comp28494_c0_seq29	map00540
Lipopolysaccharide biosynthesis	11	O-acyltransferase	ec:2.3.1.129	2	comp28778_c0_seq2, comp21673_c0_seq1	map00540
Lipopolysaccharide biosynthesis	11	isomerase	ec:5.3.1.13	2	comp19238_c0_seq1, comp19238_c0_seq2	map00540
Zeatin biosynthesis	10	dimethylallyltransferase	ec:2.5.1.27	3	comp20367_c0_seq1, comp30436_c0_seq7, comp8441_c0_seq1	map00908
Zeatin biosynthesis	10	dimethylallyltransferase	ec:2.5.1.75	2	comp28435_c0_seq3, comp30436_c0_seq7	map00908
Zeatin biosynthesis	10	dehydrogenase	ec:1.5.99.12	6	comp27553_c0_seq1, comp27874_c0_seq6, comp27874_c0_seq1, comp31689_c0_seq9, comp14985_c0_seq2, comp31689_c0_seq3	map00908
Monoterpenoid biosynthesis	10	synthase	ec:1.14.13.104	1	comp34935_c0_seq5	map00902
Monoterpenoid biosynthesis	10	synthase	ec:4.2.3.26	2	comp28478_c0_seq35, comp28317_c0_seq8	map00902
Monoterpenoid biosynthesis	10	synthase	ec:4.2.3.15	2	comp33617_c1_seq1, comp18009_c1_seq1	map00902
Monoterpenoid biosynthesis	10	synthase	ec:1.3.3.9	3	comp25562_c2_seq1, comp23751_c0_seq2, comp9845_c0_seq1	map00902
Monoterpenoid biosynthesis	10	dehydrogenase	ec:1.1.1.223	1	comp24622_c0_seq1	map00902
Monoterpenoid biosynthesis	10	dehydrogenase	ec:1.1.1.243	1	comp24622_c0_seq1	map00902
Monoterpenoid biosynthesis	10	dehydrogenase	ec:1.1.1.207	1	comp32215_c1_seq15	map00902
Monoterpenoid biosynthesis	10	dehydrogenase	ec:1.1.1.208	1	comp32215_c1_seq15	map00902
Biosynthesis of vancomycin group antibiotics	10	4,6-dehydratase	ec:4.2.1.46	10	comp30541_c0_seq2, comp10274_c0_seq1, comp30538_c2_seq9, comp27144_c1_seq2, comp30541_c0_seq1, comp30538_c2_seq5, comp30538_c2_seq6, comp30538_c2_seq7, comp27144_c0_seq1, comp30538_c2_seq2	map01055
Glucosinolate biosynthesis	9	transaminase	ec:2.6.1.42	4	comp33937_c0_seq2, comp26139_c0_seq11, comp11003_c0_seq1, comp33937_c0_seq24	map00966
Glucosinolate biosynthesis	9	sulfotransferase	ec:2.8.2.24	1	comp23146_c0_seq3	map00966
Glucosinolate biosynthesis	9	S-beta-glucosyltransferase	ec:2.4.1.195	4	comp27252_c0_seq6, comp27252_c0_seq5, comp27252_c0_seq7, comp27252_c0_seq3	map00966
Phosphonate and phosphinate metabolism	9	cholinephosphotransferase	ec:2.7.8.2	4	comp27631_c1_seq2, comp30622_c2_seq1, comp27631_c1_seq4, comp18617_c0_seq1	map00440
Phosphonate and phosphinate metabolism	9	cytidylyltransferase	ec:2.7.7.14	1	comp25366_c0_seq6	map00440
Phosphonate and phosphinate metabolism	9	cytidylyltransferase	ec:2.7.7.15	4	comp29506_c0_seq1, comp29506_c0_seq3, comp29506_c0_seq8, comp29506_c0_seq9	map00440
Chlorocyclohexane and chlorobenzene degradation	8	reductase	ec:1.6.5.7	2	comp28953_c0_seq2, comp28953_c0_seq1	map00361
Chlorocyclohexane and chlorobenzene degradation	8	cycloisomerase	ec:5.5.1.1	1	comp31805_c0_seq1	map00361
Chlorocyclohexane and chlorobenzene degradation	8	dehalogenase	ec:3.8.1.5	3	comp31396_c0_seq1, comp22139_c1_seq2, comp22139_c1_seq4	map00361
Chlorocyclohexane and chlorobenzene degradation	8	maleylacetate enol-lactonase	ec:3.1.1.45	2	comp33687_c0_seq23, comp28524_c0_seq5	map00361
Biosynthesis of ansamycins	8	glycolaldehydetransferase	ec:2.2.1.1	8	comp23802_c0_seq1, comp26165_c0_seq2, comp14443_c0_seq1, comp26165_c0_seq11, comp33355_c0_seq2, comp33355_c0_seq1, comp23802_c0_seq2, comp26165_c0_seq8	map01051
Photosynthesis	7	reductase	ec:1.18.1.2	6	comp27769_c0_seq9, comp29386_c0_seq3, comp29386_c0_seq2, comp29386_c0_seq1, comp30307_c0_seq1, comp27769_c0_seq1	map00195
Photosynthesis	7	reductase	ec:1.10.9.1	1	comp29385_c0_seq1	map00195
D-Alanine metabolism	7	transaminase	ec:2.6.1.21	3	comp27509_c0_seq5, comp28016_c0_seq1, comp28016_c0_seq2	map00473
D-Alanine metabolism	7	ligase	ec:6.3.2.4	4	comp34717_c0_seq1, comp34717_c0_seq5, comp34717_c1_seq2, comp34717_c1_seq1	map00473
D-Glutamine and D-glutamate metabolism	7	dehydrogenase [NAD(P)+]	ec:1.4.1.3	4	comp24550_c0_seq1, comp24550_c0_seq4, comp30569_c0_seq4, comp26205_c0_seq2	map00471
D-Glutamine and D-glutamate metabolism	7	glutaminase I	ec:3.5.1.2	3	comp23321_c0_seq4, comp23321_c0_seq5, comp23321_c0_seq3	map00471
Fluorobenzoate degradation	7	hydratase	ec:4.2.1.84	4	comp32452_c0_seq2, comp32452_c0_seq10, comp32452_c0_seq8, comp32452_c0_seq7	map00364
Fluorobenzoate degradation	7	cycloisomerase	ec:5.5.1.1	1	comp31805_c0_seq1	map00364
Fluorobenzoate degradation	7	maleylacetate enol-lactonase	ec:3.1.1.45	2	comp33687_c0_seq23, comp28524_c0_seq5	map00364
Atrazine degradation	7	ec:3.5.1.5 urease	ec:3.5.1.5	1	comp32181_c0_seq8	map00791
Atrazine degradation	7	chlorohydrolase	ec:3.8.1.8	6	comp24280_c0_seq6, comp24280_c0_seq19, comp24280_c0_seq7, comp24280_c0_seq24, comp24280_c0_seq1, comp24280_c0_seq20	map00791
Lipoic acid metabolism	6	transferase	ec:2.3.1.181	2	comp32675_c0_seq12, comp32675_c0_seq2	map00785
Lipoic acid metabolism	6	synthase	ec:2.8.1.8	4	comp31225_c0_seq2, comp31225_c0_seq1, comp27518_c0_seq1, comp27525_c0_seq1	map00785
Other types of O-glycan biosynthesis	6	mannosyltransferase	ec:2.4.1.109	3	comp23089_c1_seq1, comp24095_c0_seq2, comp24095_c0_seq1	map00514
Other types of O-glycan biosynthesis	6	3-beta-glucuronosyltransferase	ec:2.4.1.135	3	comp29968_c0_seq2, comp29862_c0_seq3, comp29862_c0_seq1	map00514
Isoflavonoid biosynthesis	6	reductase	ec:1.3.1.45	3	comp14521_c0_seq2, comp29702_c0_seq2, comp29702_c0_seq3	map00943
Isoflavonoid biosynthesis	6	2'-hydroxylase	ec:1.14.13.89	2	comp16988_c0_seq1, comp35547_c0_seq23	map00943
Isoflavonoid biosynthesis	6	dehydratase	ec:4.2.1.105	1	comp14872_c0_seq1	map00943
Ethylbenzene degradation	6	C-acyltransferase	ec:2.3.1.16	6	comp35582_c1_seq42, comp28810_c0_seq1, comp30827_c0_seq6, comp30827_c0_seq3, comp28810_c0_seq3, comp35582_c1_seq58	map00642
Betalain biosynthesis	5	O-methyltransferase	ec:2.1.1.6	1	comp32533_c1_seq6	map00965
Betalain biosynthesis	5	decarboxylase	ec:4.1.1.28	2	comp32376_c2_seq46, comp17257_c0_seq1	map00965
Betalain biosynthesis	5	monophenol monooxygenase	ec:1.14.18.1	2	comp9957_c0_seq1, comp28348_c0_seq1	map00965
Glycosylphosphatidylinositol(GPI)-anchor biosynthesis	5	N-acetylglucosaminyltransferase	ec:2.4.1.198	5	comp33227_c0_seq3, comp33227_c0_seq2, comp27868_c0_seq3, comp27868_c0_seq4, comp27868_c0_seq1	map00563
Biosynthesis of siderophore group nonribosomal peptides	5	2,3-dihydro-2,3-dihydroxybenzoate synthase	ec:3.3.2.1	2	comp25134_c0_seq2, comp25134_c0_seq1	map01053
Biosynthesis of siderophore group nonribosomal peptides	5	synthase	ec:5.4.4.2	3	comp32726_c0_seq10, comp32726_c0_seq3, comp32726_c0_seq36	map01053
Insect hormone biosynthesis	4	reductase	ec:1.3.1.21	1	comp21375_c0_seq1	map00981
Insect hormone biosynthesis	4	dehydrogenase (NADP+)	ec:1.1.1.216	3	comp26233_c0_seq6, comp26233_c0_seq7, comp26233_c0_seq8	map00981
D-Arginine and D-ornithine metabolism	3	transaminase	ec:2.6.1.21	3	comp27509_c0_seq5, comp28016_c0_seq1, comp28016_c0_seq2	map00472
Biosynthesis of terpenoids and steroids	3	synthase	ec:2.5.1.32	3	comp19239_c0_seq2, comp19239_c0_seq1, comp19239_c0_seq7	map01062
Penicillin and cephalosporin biosynthesis	2	epimerase	ec:5.1.1.17	2	comp26983_c0_seq4, comp21939_c0_seq1	map00311
Glycosphingolipid biosynthesis - lacto and neolacto series	2	2-alpha-L-fucosyltransferase	ec:2.4.1.69	1	comp30562_c1_seq1	map00601
Glycosphingolipid biosynthesis - lacto and neolacto series	2	4-alpha-L-fucosyltransferase	ec:2.4.1.65	1	comp28087_c0_seq4	map00601
Benzoxazinoid biosynthesis	1	lyase	ec:4.1.2.8	1	comp28075_c0_seq1	map00402

## Sheet: Table S2
Table S2. The enzymes assigned by 102 contigs in the terpenoid back bone biosynthesis pathway
Related KEGG Pathway	Seqs in Pathway	Enzyme	Ezyme ID	Seqs of Enzyme	Seqs	Pathway ID
Terpenoid backbone biosynthesis	102	phosphomevalonate kinase (PMK)	ec:2.7.4.2	6	comp33278_c0_seq6, comp27904_c0_seq1, comp33278_c0_seq5, comp27904_c1_seq6, comp27904_c1_seq7, comp33278_c0_seq1	map00900
Terpenoid backbone biosynthesis	102	diphosphomevalonate decarboxylase (MVD)	ec:4.1.1.33	1	comp28398_c1_seq1	map00900
Terpenoid backbone biosynthesis	102	(E)-4-hydroxy-3-methylbut-2-enyl-diphosphate synthase (HDS)	ec:1.17.7.1	8	comp33968_c0_seq38, comp33968_c0_seq22, comp33968_c0_seq12, comp33968_c0_seq31, comp32227_c0_seq15, comp32227_c0_seq7, comp32227_c0_seq14, comp33968_c0_seq19	map00900
Terpenoid backbone biosynthesis	102	1-deoxy-D-xylulose-5-phosphate synthase (DXS)	ec:2.2.1.7	5	comp29502_c0_seq2, comp33156_c0_seq1, comp33156_c0_seq2, comp32604_c0_seq1, comp29502_c0_seq3	map00900
Terpenoid backbone biosynthesis	102	mevalonate kinase (MVK)	ec:2.7.1.36	2	comp33776_c0_seq1, comp33776_c0_seq4	map00900
Terpenoid backbone biosynthesis	102	farnesyl diphosphate synthase (FPP synthase)	ec:2.5.1.10	16	comp31411_c2_seq13, comp30039_c0_seq11, comp31411_c2_seq40, comp31411_c2_seq71, comp30039_c0_seq6, comp31411_c2_seq70, comp31411_c2_seq44, comp35641_c0_seq17, comp31411_c2_seq31, comp31411_c2_seq52, comp30039_c0_seq1, comp35641_c0_seq3, comp35641_c0_seq13, comp10115_c0_seq2, comp10115_c0_seq1, comp35641_c0_seq8	map00900
Terpenoid backbone biosynthesis	102	geranylgeranyl diphosphate synthase (GGPP synthase)	ec:2.5.1.29	12	comp30039_c0_seq1, comp35641_c0_seq3, comp35641_c0_seq13, comp32782_c0_seq9, comp35641_c0_seq8, comp30039_c0_seq11, comp32782_c0_seq3, comp30039_c0_seq6, comp31290_c1_seq4, comp35641_c0_seq17, comp25016_c0_seq2, comp32782_c0_seq6	map00900
Terpenoid backbone biosynthesis	102	heptaprenyl diphosphate synthase	ec:2.5.1.30	8	comp32619_c0_seq26, comp35641_c0_seq3, comp35641_c0_seq13, comp32619_c0_seq9, comp35641_c0_seq8, comp34849_c0_seq7, comp35641_c0_seq17, comp22696_c0_seq2	map00900
Terpenoid backbone biosynthesis	102	4-diphosphocytidyl-2-C-methyl-D-erythritol kinase (CMK)	ec:2.7.1.148	1	comp26131_c0_seq2	map00900
Terpenoid backbone biosynthesis	102	4-hydroxy-3-methylbut-2-enyl diphosphate reductase (HDR)	ec:1.17.1.2	4	comp32227_c0_seq18, comp32227_c0_seq15, comp32227_c0_seq7, comp32227_c0_seq14	map00900
Terpenoid backbone biosynthesis	102	geranyl-diphosphate synthase (GPP synthase)	ec:2.5.1.1	23	comp31411_c2_seq13, comp30039_c0_seq11, comp31411_c2_seq40, comp31411_c2_seq71, comp30039_c0_seq6, comp31411_c2_seq70, comp31411_c2_seq44, comp34849_c0_seq7, comp35641_c0_seq17, comp31411_c2_seq31, comp25865_c0_seq2, comp31411_c2_seq52, comp30039_c0_seq1, comp32619_c0_seq26, comp35641_c0_seq3, comp35641_c0_seq13, comp10115_c0_seq2, comp33903_c0_seq2, comp10115_c0_seq1, comp33903_c0_seq1, comp3261…	map00900
Terpenoid backbone biosynthesis	102	2-C-methyl-D-erythritol 2,4-cyclodiphosphate synthase (MDS)	ec:4.6.1.12	2	comp23703_c0_seq1, comp23703_c0_seq2	map00900
Terpenoid backbone biosynthesis	102	2-C-methyl-D-erythritol 4-phosphate cytidylyltransferase (MCT)	ec:2.7.7.60	3	comp31083_c0_seq3, comp31083_c0_seq2, comp19447_c0_seq1	map00900
Terpenoid backbone biosynthesis	102	isopentenyl diphosphate (IDP) isomerase	ec:5.3.3.2	5	comp32029_c1_seq1, comp32029_c1_seq21, comp32029_c1_seq23, comp32029_c1_seq22, comp32029_c1_seq15	map00900
Terpenoid backbone biosynthesis	102	acetyl-CoA C-acetyltransferase (AACT)	ec:2.3.1.9	7	comp35735_c0_seq6, comp34427_c0_seq33, comp35735_c0_seq15, comp28573_c0_seq4, comp35735_c0_seq22, comp16011_c0_seq1, comp28573_c0_seq2	map00900
Terpenoid backbone biosynthesis	102	hydroxymethylglutaryl-CoA synthase (HMGS)	ec:2.3.3.10	3	comp32262_c0_seq14, comp32262_c0_seq3, comp32262_c0_seq2	map00900
Terpenoid backbone biosynthesis	102	NADP+-dependent farnesol dehydrogenase (NADP+)	ec:1.1.1.216	3	comp26233_c0_seq6, comp26233_c0_seq7, comp26233_c0_seq8	map00900
Terpenoid backbone biosynthesis	102	prenylcysteine oxidase	ec:1.8.3.5	3	comp33940_c0_seq2, comp33940_c0_seq3, comp33940_c0_seq4	map00900
Terpenoid backbone biosynthesis	102	1-deoxy-D-xylulose-5-phosphate reductoisomerase (DXR)	ec:1.1.1.267	3	comp30628_c0_seq18, comp30628_c0_seq10, comp30628_c0_seq20	map00900
Terpenoid backbone biosynthesis	102	all-trans-nonaprenyl-diphosphate synthase [geranylgeranyl-diphosphate specific]	ec:2.5.1.85	4	comp32619_c0_seq26, comp32619_c0_seq9, comp34849_c0_seq7, comp35494_c0_seq57	map00900
Terpenoid backbone biosynthesis	102	all-trans-nonaprenyl-diphosphate synthase [geranyl-diphosphate specific]	ec:2.5.1.84	4	comp32619_c0_seq26, comp32619_c0_seq9, comp34849_c0_seq7, comp35494_c0_seq57	map00900
Terpenoid backbone biosynthesis	102	protein-S-isoprenylcysteine O-methyltransferase	ec:2.1.1.100	4	comp30212_c0_seq13, comp30212_c0_seq3, comp30212_c0_seq28, comp30212_c0_seq39	map00900
Terpenoid backbone biosynthesis	102	hydroxymethylglutaryl-CoA reductase (HMGR)	ec:1.1.1.88	1	comp19580_c0_seq2	map00900
Terpenoid backbone biosynthesis	102	hydroxymethylglutaryl-CoA reductase (HMGR)	ec:1.1.1.34	16	comp34323_c0_seq6, comp34323_c0_seq3, comp20746_c0_seq1, comp29501_c0_seq24, comp19580_c0_seq2, comp29501_c0_seq22, comp23049_c0_seq1, comp23049_c0_seq2, comp24631_c0_seq1, comp29501_c0_seq17, comp24434_c0_seq2, comp24106_c0_seq1, comp24434_c0_seq1, comp24631_c1_seq1, comp24631_c1_seq2, comp29501_c0_seq8	map00900
						DE

## Sheet: Table S3
Table S3. TK homologues to the rubber-related proteins in different rubber-producing crops and Asteraceae species. Proteins generated blast hits under e-value of 1e-10 except the ones with “*”.
Protein name	Species	GeneBank Accession No.		Functional Class	No. of contigs	No. of homologs
cis-prenyltransferase (CPT)
CPT1	H. brasiliensis	AB061234	RB		9	2
	L. sativa	KF752486	RB		9	2
	T. brevicorniculatum	JQ991925	RB		9	2
CPT2	H. brasiliensis	AB064661	RB		9	2
	L. sativa	KF752487	RB		1	1
	T. brevicorniculatum	JQ991926	RB		9	2
CPT3	L. sativa	KF752488	RB		9	2
	T. brevicorniculatum	JQ991927	RB		9	2
cis-prenyltransferase like (CPTL) proteins
HRBP/CPTL*	H. brasiliensis	LC057267	RB factors		5	2
CPTL1	T. officinale	DY820019	RB factors		6	2
CPTL2	T. officinale	DY832694	RB factors		6	2
	L. sativa	KF752485	RB factors		6	2
RTA (rubber transferase activator)	T. brevicorniculatum	KP763637	RB factors		6	2
small rubber particle protein (SRPP)
SRPP	H. brasiliensis	AF051317	RB,Stress-related response		7	4
SRPP isoform	H. brasiliensis	AAO66432	RB,Stress-related response		8	4
GHS (Guayule homolog of SRPP)	P. argentatum	AF541942	RB		7	4
rubber elongation factor (REF)
REF	H. brasiliensis	X56535	RB,Stress-related response		6	3
REF isoform	H. brasiliensis	AAR11448	RB,Stress-related response		11	4
MVA pathway
acetyl-CoA C-acetyltransferase (AACT)	H. brasiliensis	AFJ74323	RB_MVA		7	4
HMG CoA synthase (HMGS1)	H. brasiliensis	AY706757	RB_MVA		3	1
HMG CoA synthase (HMGS2)	H. brasiliensis	AAL18930	RB_MVA		3	1
HMG CoA reductase (HMGR)	H. brasiliensis	X54659	RB_MVA		18	9
Mevalonate kinase (MVK)	H. brasiliensis	AF429384	RB_MVA		3	1
Phosphomevalonate kinase (PMK)	H. brasiliensis	AF429385	RB_MVA		6	2
diphosphomevalonate decarboxylase (MVD)	H. brasiliensis	AKM12345	RB_MVA		1	1
MEP pathway
1-deoxy-D-xylulose-5-phosphate synthase (DXS1)	H. brasiliensis	AB294698	RB_MEP		5	3
1-deoxy-D-xylulose-5-phosphate synthase (DXS2)	H. brasiliensis	AB294699	RB_MEP		5	3
1-deoxy-D-xylulose-5-phosphate reductol isomerase (DXR)	H. brasiliensis	AB294701	RB_MEP		3	1
2-C-methyl-D-erythriT. officinalel 4-phosphate cytidylyltransferase (CMS1)	H. brasiliensis	AB294702	RB_MEP		3	2
2-C-methyl-D-erythriT. officinalel 4-phosphate cytidylyltransferase (CMS2)	H. brasiliensis	AB294703	RB_MEP		3	2
4-diphosphocytidyl-2-C-methyl-D-erythritol kinase (CMK)	H. brasiliensis	AB294704	RB_MEP		1	1
2-C-methyl-D-erythriT. officinalel 2,4-cyclodiphosphate synthase (MCS1)	H. brasiliensis	AB294705	RB_MEP		2	1
2-C-methyl-D-erythriT. officinalel 2,4-cyclodiphosphate synthase (MCS2)	H. brasiliensis	AB294706	RB_MEP		2	1
(E)-4-hydroxy-3-methylbut-2-enyl-diphosphate synthase (HDS)	H. brasiliensis	AB294707	RB_MEP		7	1
4-hydroxy-3-methylbut-2-enyl diphosphate reductase (HDR)	H. brasiliensis	AB294708	RB_MEP		9	2
Downstream
geranylgeranyl diphosphate (GGPP) synthase	H. brasiliensis	AB055496	RB_Downstream		10	3
farnesyl diphosphate (FPP) synthase	H. brasiliensis	Z49786	RB_Downstream		10	2
geranyl-diphosphate (GPP) synthase	H. brasiliensis	BAF98298	RB_Downstream		7	3
isopentenyl diphosphate (IDP) isomerase	H. brasiliensis	BD301623	RB_Downstream		5	1
Inulin biosynthesis
Sucrose: sucrose 1-fructosyltransferase (1-SST)	T. officinale	AJ250634	Inulin		16	5
	C. intybus	AAB58909	Inulin			N/A (>1e-5)
fructan:fructan 1-fructosyl transferase (1-FFT)	L. sativa	ABX90020	Inulin		19	5
	C. intybus	AAD00558	Inulin		37	5
1-fructan exohydrolases (1-FEH)	H. tuberosus	AJW31156	Inulin		34	7
1-FEH-𝙸	C. intybus	CAC19366	Inulin		37	7
1-FEH-Iia	C. intybus	AAP85536	Inulin		36	8
1-FEH-Iib	C. intybus	AIP90174	Inulin		37	9
Others
Pro-hevein precursor*	H. brasiliensis	P02877	Defense, RB		1	1
Patatin-like latex allergen/rubber biosynthesis inhibitor	H. brasiliensis	AF113546	RB		9	3
Rubber biosynthesis stimulator protein	H. brasiliensis	AF516353	RB		7	2

## Sheet: Table S4
Table S4. 21,802 genes with detectable expression level. (PPDE: Posterior Probability of Differential Expression; RealFC: Real Fold Change; PosteriorFC: Posterior Fold Change; units: TPM)
Transcript ID	PPDE	RealFC	PosteriorFC	TK9	TK10	TK18	TK21	TK6	TK14
comp3409_c0	0.03	0.84	0.85	48.69	6.66	64.87	111.68	28.76	2.13
comp3477_c0	0	1.46	1.4	4.51	5.71	11.18	5.32	7.19	2.13
comp3867_c0	0	6.47	4.13	7.21	4.76	6.71	1.06	1.8	0
comp4962_c0	0.12	3.08	2.55	4.51	15.22	0	5.32	0	1.07
comp4965_c0	0	1.54	1.51	13.52	24.73	21.25	11.7	16.17	10.66
comp4970_c0	0	0.58	0.6	8.11	9.51	10.07	22.34	13.48	11.73
comp5030_c0	0	0	0.12	0	0	0	0	1.8	14.93
comp5054_c0	0	0.97	0.97	19.84	18.07	20.13	18.08	28.76	12.79
comp5060_c0	0.06	2.02	1.89	11.72	14.27	3.36	4.25	8.09	2.13
comp5075_c0	0.7	10.85	7.55	29.75	6.66	10.07	4.25	0	0
comp5078_c0	0	0.98	0.98	7.21	7.61	10.07	6.38	6.29	12.79
comp5108_c0	0	1.08	1.08	22.54	19.09	22.37	26.59	11.62	20.79
comp5112_c0	0.07	2.14	2.04	0	29.48	19.01	12.76	9.89	0
comp5121_c0	0	0.88	0.89	6.31	3.8	4.47	2.13	8.09	6.4
comp5132_c0	0.04	1.29	1.25	10.82	2.85	6.71	11.7	0.9	3.2
comp5146_c0	0.06	1.75	1.71	8.11	20.92	36.91	20.21	8.99	8.53
comp5148_c0	0	1.25	1.23	10.82	8.56	8.95	8.51	4.49	9.6
comp5153_c0	0	0.54	0.62	0.9	2.85	2.24	2.13	3.59	5.33
comp5159_c0	0	1.35	1.29	7.21	1.9	5.59	5.32	4.49	1.07
comp5164_c0	0	0.75	0.76	13.52	9.51	6.71	17.02	9.89	12.79
comp5180_c0	0.01	0.96	0.96	1.8	7.61	11.18	6.38	4.48	10.66
comp5181_c0	0	1.22	1.19	0.9	5.71	6.71	1.06	4.49	5.33
comp5215_c0	0	0.43	0.46	4.51	8.56	5.59	19.14	13.48	10.66
comp5235_c0	0	0.96	0.97	9.02	6.66	5.59	7.45	7.19	7.46
comp5262_c0	0.05	0.77	0.79	9.92	3.8	0	0	12.58	5.33
comp5339_c0	0.05	1.84	1.83	129.83	217.79	395.92	155.29	127.62	121.55
comp5353_c0	0.03	1.82	1.69	1.8	10.46	8.95	2.13	6.29	3.2
comp5362_c0	0.24	4.46	3.39	13.52	4.76	3.36	1.06	2.7	1.07
comp5383_c0	0.5	0.14	0.17	0	0	11.18	0	0	78.9
comp5417_c0	0.15	0.28	0.32	9.02	2.85	0	3.19	3.59	35.18
comp5420_c0	0.02	1.05	1.05	10.82	28.53	17.9	24.46	9.89	20.26
comp5453_c0	0.01	0.96	0.96	126.02	82.74	62.64	96.79	70.1	117.28
comp5454_c0	0.03	0.73	0.76	2.7	1.9	6.71	2.13	2.7	10.66
comp5459_c0	0	0.76	0.76	213.4	259.46	211.43	301	295.67	303.87
comp5460_c0	0.05	0.64	0.65	29.75	10.46	14.54	20.21	35.05	29.85
comp5467_c0	0	1.78	1.69	13.52	6.66	8.95	3.19	3.59	9.6
comp5471_c0	0.06	2.41	2.2	13.52	9.51	6.71	4.25	8.09	0
comp5478_c0	0.42	0.19	0.21	1.8	12.36	0	14.89	58.42	1.07
comp5490_c0	0	0.91	0.92	4.51	8.56	3.36	5.32	6.29	6.4
comp5506_c0	0	0.91	0.92	5.41	4.76	4.47	2.13	5.39	8.53
comp5538_c0	0	1.21	1.2	15.33	16.17	14.54	10.64	13.48	13.86
comp5542_c0	0.05	1.61	1.52	13.52	3.8	2.24	4.25	3.59	4.26
comp5545_c0	0.07	0.53	0.58	0	0	8.95	12.76	0	4.26
comp5554_c0	0.01	0.65	0.69	5.41	2.85	3.36	9.57	7.19	1.07
comp5578_c0	0	0.29	0.32	9.02	5.71	1.12	18.08	15.28	21.32
comp5600_c0	0	1.05	1.05	12.62	12.36	8.95	17.02	4.49	10.66
comp5606_c0	0	1.37	1.36	39.67	34.24	38.03	23.4	31.46	26.65
comp5634_c0	0	1.5	1.43	7.21	4.76	8.95	3.19	5.39	5.33
comp5636_c0	0.02	0.8	0.8	35.16	30.43	48.09	47.86	33.25	60.77
comp5646_c0	0.31	0.21	0.26	0	2.85	4.47	22.34	8.99	3.2
comp5660_c0	0.03	0.89	0.89	30.66	21.87	20.13	4.25	57.52	20.26
comp5720_c0	0	1.61	1.46	5.41	1.9	3.36	1.06	4.49	1.07
comp5724_c0	0.04	0.73	0.74	41.47	14.27	16.78	5.32	89.87	4.26
comp5727_c0	0.05	0.66	0.7	4.51	0	6.71	1.06	11.68	4.26
comp5752_c0	0.08	0.5	0.52	7.21	3.8	8.95	0	18.87	21.32
comp5757_c0	0.06	0.65	0.69	10.82	0	2.24	0	7.19	12.79
comp5798_c0	0.08	2.21	1.89	10.82	0	2.24	0	2.7	3.2
comp5806_c0	0.1	2.46	2.37	4.51	30.43	44.74	20.21	8.99	3.2
comp5821_c0	0	0.87	0.89	6.31	4.76	5.59	5.32	6.29	7.46
comp5826_c0	0.07	1.98	1.88	13.52	0	22.37	18.08	0	0
comp5884_c0	0.06	0.71	0.74	10.82	0	0	0	15.28	0
comp5938_c0	0	1.11	1.09	6.31	3.8	3.36	4.25	3.59	4.26
comp5960_c0	0	1.66	1.53	3.61	2.85	7.83	2.13	5.39	1.07
comp5964_c0	0	0.65	0.7	5.41	0.95	2.24	7.45	3.59	2.13
comp6015_c0	0	0.13	0.21	2.7	0	0	9.57	4.49	7.46
comp6119_c0	0	0	0.06	0	0	0	0	32.35	0
comp6141_c0	0	1.04	1.03	10.82	14.27	17.9	8.51	11.68	21.32
comp6152_c0	0	0.95	0.95	5.41	11.41	7.83	11.7	8.99	5.33
comp6162_c0	0.93	0.07	0.09	0	0	6.71	86.15	15.28	1.07
comp6171_c0	0.87	0.07	0.12	1.8	0.95	0	23.4	6.29	9.6
comp6182_c0	0.01	0.78	0.79	15.33	5.71	6.71	12.76	15.28	7.46
comp6187_c0	0.04	1.93	1.86	12.62	13.31	21.25	13.83	6.29	4.26
comp6257_c0	0	0.48	0.49	21.64	13.31	10.07	26.59	34.15	33.05
comp6267_c0	0	0.99	0.99	18.85	15.22	17.9	14.89	14.38	23.46
comp6270_c0	0.13	3.94	3.1	13.52	0	7.83	0	5.39	0
comp6303_c0	0	1.55	1.41	1.8	4.76	3.36	4.25	0	2.13
comp6312_c0	0.01	0.82	0.82	108.33	116.98	107.37	125.51	118.63	159.93
comp6327_c0	0.05	1.05	1.04	0	0	17.9	0	0	17.06
comp6369_c0	0	0.96	0.96	14.43	5.71	12.3	10.64	12.58	10.66
comp6391_c0	0	0.39	0.43	4.51	3.8	2.24	5.32	8.09	13.86
comp6438_c0	0.05	0.55	0.59	7.21	2.85	3.36	8.51	0.9	14.93
comp6443_c0	0.03	1.2	1.18	2.7	15.22	6.71	10.64	4.49	5.33
comp6477_c0	0.16	0.36	0.4	9.02	0	2.24	10.64	15.28	5.33
comp6542_c0	0.01	0.85	0.86	9.68	15.22	24.61	15.95	25.16	17.06
comp6560_c0	0	0.93	0.94	20.74	12.36	17.9	14.89	15.28	24.52
comp6561_c0	0.01	1.56	1.53	15.33	26.63	19.01	10.64	18.87	9.6
comp6623_c0	0	0.66	0.69	10.82	6.66	3.36	13.83	8.99	8.53
comp6625_c0	0	0.94	0.95	3.61	3.8	4.47	4.25	6.29	2.13
comp6650_c0	0.01	0.86	0.86	14.43	3.8	15.66	17.02	10.78	11.73
comp6665_c0	0.01	0.99	0.99	5.41	4.76	6.71	10.64	5.39	1.07
comp6688_c0	0.93	0.17	0.2	3.61	0.95	5.58	23.4	8.09	26.67
comp6742_c0	0.01	1.02	1.02	12.62	25.68	27.96	15.95	22.47	26.65
comp6768_c0	0	0.64	0.69	4.51	0.95	3.36	2.13	6.29	5.33
comp6795_c0	0	1.84	1.71	9.02	3.8	10.07	5.32	1.8	5.33
comp6831_c0	0.29	0.14	0.23	0.9	1.9	0	0	8.09	11.73
comp6836_c0	0.63	0.08	0.14	0.9	1.9	0	3.19	30.56	0
comp6894_c0	0.02	1.26	1.24	9.02	4.73	13.42	3.19	4.49	13.86
comp6904_c0	0.01	1.06	1.06	106.39	93.2	134.22	76.58	122.23	116.22
comp6905_c0	0	1.26	1.25	71.23	70.38	84.07	49.96	71.94	57.64
comp6906_c0	0.98	33.9	20.69	100.98	2.85	5.59	0	0	3.2
comp6907_c0	1	255.04	86.21	278.88	0	0	1.06	0	0
comp6909_c0	0.35	0.29	0.32	4.51	1.9	6.71	3.19	23.37	19.19
comp6911_c0	0	0	0.05	0	0	0	42.54	0	0
comp6915_c0	0.04	0.46	0.5	6.31	2.85	5.59	15.95	5.39	10.66
comp6916_c0	0.12	0.41	0.42	4.51	11.41	25.73	4.25	57.52	39.45
comp6926_c0	0.03	1.14	1.14	49.59	58.96	30.2	74.45	15.28	31.99
comp6929_c0	0.07	0.59	0.6	23.44	14.27	8.95	35.1	26.96	17.06
comp6931_c0	0.01	0.94	0.94	90.16	98.91	46.98	82.96	78.19	90.63
comp6932_c0	0.07	0.47	0.49	5.41	29.48	1.12	0	75.49	1.07
comp6933_c1	0	0.83	0.83	30.66	31.38	44.74	46.8	45.83	36.25
comp6940_c0	0.01	1.1	1.1	211.85	178.79	285.21	207.4	197.72	209.1
comp6945_c0	0.01	1.16	1.16	64.92	84.64	51.45	60.63	68.3	43.71
comp6948_c0	0	1.18	1.18	138.85	158.82	149.88	128.7	140.24	108.78
comp6949_c0	0.04	0.7	0.71	27.95	53.26	20.13	45.74	74.59	23.46
comp6950_c0	0	0.73	0.73	75.75	75.17	73.82	103.17	105.15	100.22
comp6951_c0	0.17	2.03	1.96	18.03	29.48	16.78	12.76	7.19	11.73
comp6952_c0	0	0.99	0.99	138.85	129.34	119.89	139.27	117.73	134.34
comp6955_c0	0.04	0.96	0.96	15.33	15.22	0	11.7	0	20.26
comp6955_c1	0.03	0.78	0.78	27.05	27.58	0	43.61	0	26.65
comp6961_c0	1	88.86	27.36	0	33.29	49.21	0	0.9	0
comp6963_c0	1	0	0.01	0	0	1.12	0	136.61	287.87
comp6964_c0	0.06	1.61	1.53	0	16.17	7.83	10.64	0	4.26
comp6965_c0	0.45	0.19	0.21	10.68	6.66	8.95	54.24	76.39	5.33
comp6967_c0	0.91	18.94	12.91	81.15	0	0	3.19	0	1.07
comp6969_c0	0.02	0.97	0.97	21.64	58.01	25.73	40.42	26.06	42.65
comp6973_c0	0.94	0.27	0.29	9.92	11.41	14.54	25.53	39.54	66.1
comp6976_c0	1	2.34	2.33	137.38	202.69	197.67	76.51	79.82	73.18
comp6978_c0	0.01	1.01	1.01	47.79	78.94	59.28	80.83	64.71	38.38
comp6981_c0	0	0.73	0.74	9.92	17.12	12.3	24.46	15.28	13.86
comp6986_c1	0	1.03	1.03	14.43	10.46	16.78	19.14	10.78	10.66
comp6987_c0	0.03	0.76	0.77	0.9	11.8	16.78	19.14	8.99	10.66
comp6996_c0	0.72	0.65	0.65	326.39	314.79	329.95	583.92	540.13	367.84
comp6998_c0	0.03	0.77	0.77	90.16	55.16	68.23	61.69	97.65	119.41
comp7002_c0	0.01	1.1	1.1	22.56	15.22	16.78	21.27	20.67	7.46
comp7003_c0	0.03	0.83	0.83	18.03	19.97	16.78	14.89	39.56	11.73
comp7004_c0	0.02	0.95	0.95	13.52	5.71	8.95	5.32	6.29	18.13
comp7016_c0	0	1.22	1.21	15.33	9.51	8.95	10.64	11.68	5.33
comp7019_c0	0.02	1.18	1.15	0.9	4.76	7.83	7.52	1.8	2.13
comp7020_c0	1	1.97	1.96	148.77	170.24	159.94	88.28	93.47	61.84
comp7021_c0	1	0	0.01	0	0	0	0	136.61	147.13
comp7026_c0	0.01	1	1	19.84	15.22	15.66	18.08	7.19	25.59
comp7041_c0	0.08	2.08	2.05	41.47	30.43	89.48	32.97	41.34	3.2
comp7043_c0	0.99	97.41	33.39	47.79	58.96	0	0	0	1.07
comp7044_c0	0.19	2.78	2.53	5.41	15.22	15.66	5.32	4.49	3.2
comp7045_c0	0.03	1.23	1.22	27.05	18.07	6.71	20.21	8.09	13.86
comp7052_c0	0	1.23	1.19	2.7	6.66	2.24	5.32	0.9	3.2
comp7053_c0	0	0.84	0.84	23.44	15.22	13.42	26.59	19.77	15.99
comp7055_c0	1	0	0.02	0	0	0	108.49	0	0
comp7061_c0	0.01	0.89	0.89	119	74.47	122.82	101.04	118.61	137.51
comp7065_c0	0.05	1.27	1.27	364.26	458.4	536.87	409.49	337.02	326.26
comp7066_c0	0.4	1.28	1.28	250.65	206.37	238.24	170.18	178.25	192.98
comp7069_c0	0.02	1.12	1.12	22.54	31.38	15.66	24.46	27.86	9.6
comp7070_c0	0	1.54	1.54	390.4	2434.65	1366.79	201.02	1977.18	550.16
comp7077_c0	0.06	1.51	1.51	200.13	266.29	278.5	256.33	156.38	79.96
comp7079_c0	0	0.82	0.82	20.74	32.34	22.37	30.84	36.85	24.52
comp7081_c0	0	1.13	1.12	5.41	15.22	12.3	8.51	9.89	10.66
comp7085_c0	0.02	1.38	1.35	13.52	7.61	20.13	8.51	5.39	15.99
comp7086_c0	0	0.88	0.89	3.61	2.85	8.95	6.38	2.7	8.53
comp7090_c0	0	0.22	0.3	0.9	1.9	1.12	4.25	6.29	7.46
comp7093_c0	0.04	1.45	1.44	0	38.04	54.81	63.82	0	0
comp7094_c0	0	1.54	1.48	7.21	8.56	8.95	9.57	5.39	1.07
comp7101_c0	0	0.9	0.9	12.62	11.41	5.59	15.95	11.68	5.33
comp7103_c0	0.03	0.7	0.72	18.03	12.36	6.71	11.7	26.06	14.93
comp7104_c0	0.02	1.28	1.26	10.82	17.12	8.95	9.57	17.08	2.13
comp7106_c0	0.01	1.47	1.41	5.41	7.61	7.83	4.25	9.89	0
comp7112_c0	0.23	0.25	0.26	0	10.46	22.37	120.19	13.48	0
comp7119_c0	0.58	0.4	0.43	2.7	9.51	11.18	19.14	26.06	12.79
comp7120_c0	0	0.84	0.84	2533.66	7919.39	7688.25	6974.91	7229.53	7321
comp7122_c0	0.79	0.03	0.08	0.9	0	0	36.16	0	0
comp7127_c0	0.04	1.45	1.42	22.54	4.76	14.54	17.02	10.78	1.07
comp7132_c0	0.04	1.55	1.51	7.21	21.87	16.78	17.03	7.19	5.33
comp7138_c0	1	0	0.02	0	0	0	0	0	106.62
comp7145_c0	0	1.01	1.01	11.72	4.76	5.59	7.45	8.09	6.4
comp7149_c0	0.02	1.25	1.24	26.15	42.8	23.49	21.27	36.85	15.99
comp7151_c0	0	0.82	0.83	18.03	16.17	13.42	21.27	14.38	22.39
comp7154_c0	0	0.97	0.97	193.95	233.95	190.14	223.36	203.02	208.97
comp7157_c0	0.05	1.21	1.19	5.41	13.31	4.47	14.89	0	4.26
comp7159_c0	0.03	0.71	0.72	2.7	12.36	14.54	19.14	16.18	6.4
comp7164_c0	0	1.13	1.11	5.41	6.66	4.47	2.13	7.19	5.33
comp7165_c0	0.09	2.7	2.52	0	10.46	38.03	2.13	12.58	3.2
comp7166_c0	0.02	1.2	1.19	185.73	216.84	174.48	195.7	177.05	109.82
comp7174_c0	0.02	2691.59	37.75	0	56.11	24.61	0	0	0
comp7176_c0	0	1.25	1.24	20.74	14.27	14.54	14.89	16.18	8.53
comp7179_c0	0.02	0.9	0.9	26.15	4.76	17.9	12.76	17.08	24.52
comp7180_c0	0.01	0.98	0.98	31.56	32.34	34.9	21.27	48.53	30.92
comp7182_c0	0	1166.12	16.91	21.64	13.31	0	0	0	0
comp7184_c0	0.01	1.05	1.05	32.46	34.24	41.38	46.8	37.75	18.13
comp7185_c0	0.13	0.28	0.31	13.52	0	0	0	0	49.04
comp7185_c1	0.08	0.37	0.4	14.43	0.95	0	0	0	41.58
comp7187_c0	0.02	0.89	0.89	22.54	73.23	24.61	65.94	50.33	19.19
comp7190_c0	0.04	0.67	0.68	45.08	0	0	53.18	14.38	0
comp7191_c0	1	0	0.02	0	0	0	0	0	101.29
comp7191_c1	1	0	0.02	0	0	0	0	0	109.82
comp7202_c0	0.01	1	1	931.76	1098.44	851.18	1025.88	1004.6	839.12
comp7203_c0	0.08	0.57	0.6	0	0	19.01	0	32.35	1.07
comp7208_c0	0	0.61	0.62	11.72	11.41	14.54	19.14	21.57	21.32
comp7209_c0	0.04	1.42	1.39	22.54	18.07	10.07	0	31.46	4.26
comp7213_c0	0	0	0.07	0	0	0	0	0	31.09
comp7219_c0	0.04	1.19	1.17	4.51	4.76	22.37	19.14	5.39	2.13
comp7220_c0	0.01	0.98	0.98	588.76	512.61	440.68	520.1	541.93	512.84
comp7221_c0	0.01	0.95	0.95	29.75	19.97	31.32	34.04	16.18	35.18
comp7222_c0	0.8	1.49	1.48	113.6	116.98	135.34	98.92	85.38	61.84
comp7224_c0	1	0	0.02	0	0	0	0	137.5	0
comp7230_c0	1	0.3	0.31	31.56	9.51	11.18	74.45	52.13	47.98
comp7231_c0	0.03	1.04	1.04	14.43	8.56	7.83	5.32	18.87	5.33
comp7232_c0	0	1.03	1.03	837.61	887.32	941.76	930.65	805.25	844.38
comp7233_c0	0.02	0.87	0.88	19.82	12.36	12.3	5.31	24.27	21.32
comp7234_c0	0	0.93	0.93	55.9	38.04	44.74	58.5	48.37	42.65
comp7239_c0	0.83	0.47	0.47	60.41	52.31	55.92	139.17	75.49	146.07
comp7245_c0	0	0.54	0.55	12.62	12.36	22.37	31.91	24.27	31.99
comp7247_c0	0.01	1.03	1.03	121.72	166.43	139.81	146.78	159.07	109.82
comp7258_c0	0.03	0.99	0.99	0	0	74.94	75.52	0	0
comp7261_c0	0.8	0.05	0.1	0.9	0	1.12	19.14	22.47	0
comp7265_c0	0.01	0.96	0.96	1.8	202.57	218.1	206.34	0.9	234.56
comp7266_c0	0.06	1.78	1.72	41.47	0	0	1.06	22.17	0
comp7280_c0	0	1.07	1.07	18.03	21.87	24.61	19.14	19.77	21.32
comp7284_c0	0.02	1.1	1.1	1086.47	1251.51	1294.8	1129.55	1128.6	1054.28
comp7290_c0	0	1.36	1.34	17.13	17.12	16.78	8.51	16.18	12.79
comp7291_c0	0	0.63	0.65	4.51	8.56	12.3	14.89	12.58	12.79
comp7292_c0	0.03	0.8	0.81	13.52	2.85	3.36	8.51	4.49	11.73
comp7296_c0	0.04	0.69	0.69	65.82	18.07	15.66	46.8	59.32	38.38
comp7298_c0	0	0.86	0.86	18.93	11.41	14.12	13.83	13.48	24.52
comp7313_c0	0	0.9	0.91	8.11	5.71	13.42	7.45	8.99	13.86
comp7321_c0	0	1.78	1.73	21.64	19.02	14.54	6.38	10.78	13.86
comp7327_c0	0.05	1.87	1.85	161.39	0	0	0	0	86.36
comp7332_c0	0.64	10.02	7.97	73.93	0	0	1.06	6.29	0
comp7336_c0	0.19	5.87	3.85	1.8	3.8	12.3	2.13	0.9	0
comp7338_c0	0.13	2.07	1.98	14.43	23.78	7.83	13.83	0.9	7.46
comp7348_c0	0	1.59	1.54	10.82	13.31	14.54	8.51	8.35	7.46
comp7349_c0	0.08	2.15	2.04	4.51	37.09	0	8.51	10.78	0
comp7351_c1	0.02	0.93	0.94	11.72	1.9	3.36	6.38	5.39	6.4
comp7360_c0	0	0.92	0.93	8.11	2.85	5.59	6.38	6.29	5.33
comp7361_c0	1	0	0.02	0	0	0	0	0	105.55
comp7364_c0	0	0.81	0.83	8.11	3.8	3.36	5.32	7.19	6.4
comp7365_c1	0.07	1.73	1.71	75.74	29.48	43.62	8.51	35.05	42.65
comp7369_c0	0.07	2.28	2.01	0	12.36	5.59	3.19	3.59	1.07
comp7375_c0	0.04	1.3	1.3	104.59	154.07	183.43	131.89	104.25	104.49
comp7380_c0	0	0.94	0.94	11.72	19.02	12.3	12.76	17.08	15.99
comp7387_c0	0	1.82	1.76	14.43	16.17	16.78	13.83	8.99	3.2
comp7388_c0	0.08	3.86	3.78	20.74	205.42	59.28	31.91	32.36	9.6
comp7390_c0	0.08	2.76	2.68	3.61	23.78	105.14	19.14	27.86	1.07
comp7397_c0	0.02	1.12	1.12	57.7	86.54	91.72	103.17	66.51	41.58
comp7398_c0	0.04	0.86	0.86	7.21	8.56	16.78	28.72	1.8	7.46
comp7414_c0	0.02	0.82	0.82	53.2	87.5	80.53	101.04	80.88	87.43
comp7423_c0	0.17	0.3	0.33	19.84	0	0	0	44.94	20.26
comp7431_c0	0	0.54	0.58	7.21	2.85	3.36	10.64	4.49	9.6
comp7439_c0	0.01	0	0.03	0	0	0	82.96	0	0
comp7441_c0	0.42	0.82	0.82	517.54	597.38	557.03	724.32	604.77	700.52
comp7445_c0	0	0.59	0.63	2.7	4.76	4.47	5.32	6.29	8.53
comp7449_c0	0.03	0.79	0.8	16.23	9.51	4.47	21.27	10.78	6.4
comp7450_c0	1	0	0.02	0	0	0	110.61	0	0
comp7453_c0	0	2.95	2.36	5.41	3.8	5.59	1.06	1.8	2.13
comp7454_c0	0	0	0.06	0	0	0	0	0	36.24
comp7462_c0	0.05	3.02	3	0	921.08	114.19	0	0	343.31
comp7473_c0	0.03	1.27	1.26	46.88	7.61	27.96	4.25	29.66	30.92
comp7478_c0	0	1.03	1.03	10.82	10.46	3.36	5.32	8.99	9.6
comp7486_c0	0	1.15	1.15	32.46	47.55	30.2	39.35	29.66	26.65
comp7491_c0	0.06	0.64	0.66	4.51	14.27	6.71	7.45	31.46	1.07
comp7499_c0	0	2610.79	36.64	0	0	78.29	0	0	0
comp7505_c0	0.05	1.68	1.67	74.83	13.31	40.27	45.74	25.16	5.33
comp7507_c0	0.14	1.97	1.9	18.03	29.48	11.18	11.7	11.68	6.4
comp7512_c0	0	0.57	0.6	9.92	4.75	6.71	14.89	10.79	11.73
comp7516_c0	0.03	0.8	0.8	18.03	6.66	34.67	22.34	17.08	35.18
comp7524_c0	0.26	5.02	4.39	1.8	36.14	20.13	10.64	0.9	0
comp7527_c0	0.08	3.97	3.95	57.7	116.98	816.49	0	120.43	129.01
comp7530_c0	0	0	0.07	0	0	0	0	0	27.71
comp7532_c0	0.09	1.99	1.95	16.23	36.14	46.98	10.64	29.66	9.6
comp7533_c0	0.04	1.32	1.29	13.52	4.76	8.95	5.32	15.28	0
comp7537_c0	0.02	1.11	1.1	17.13	22.82	16.78	28.72	16.18	6.4
comp7555_c0	0.1	2.2	2.17	40.57	47.55	108.49	40.42	41.34	7.46
comp7559_c0	0.02	1.1	1.09	9.02	12.36	10.07	5.32	17.97	5.33
comp7564_c0	0	0.99	0.99	18.03	16.17	31.32	21.27	22.47	22.39
comp7564_c1	0	0.81	0.84	1.8	2.85	4.47	5.32	2.7	3.2
comp7569_c0	0.06	0.49	0.57	5.41	0	0	0	3.59	7.46
comp7585_c0	0	1915.8	27.15	0	29.48	27.96	0	0	0
comp7586_c0	0	0.84	0.85	18.93	8.56	8.95	15.95	13.48	13.86
comp7587_c0	0.05	0.55	0.61	0.9	7.61	0	3.19	8.99	3.2
comp7588_c0	0.03	0.64	0.65	11.72	5.71	11.18	7.45	16.18	21.32
comp7590_c0	0.06	0.46	0.47	74.83	112.22	347.02	526.48	168.96	453.13
comp7595_c0	0	0.47	0.48	14.43	23.78	10.07	37.23	28.76	36.25
comp7597_c0	0.43	0.41	0.43	0	10.46	17.9	21.27	17.08	30.92
comp7599_c0	0.05	1.75	1.73	75.74	18.07	23.49	6.38	35.05	25.59
comp7600_c0	0	0	0.04	0	0	0	0	51.23	0
comp7601_c0	1	0	0.02	0	0	0	0	48.53	76.77
comp7603_c0	0.1	0.53	0.55	23.44	10.44	4.47	29.78	23.86	18.13
comp7606_c0	0.01	1.29	1.28	56.6	44.93	55.92	48.93	47.63	25.59
comp7607_c0	0.06	1.85	1.77	17.13	2.85	15.66	9.57	5.39	4.26
comp7608_c0	0.13	2.28	2.22	13.53	58.96	29.08	19.14	12.58	12.79
comp7612_c0	0	0.98	0.99	2.7	7.61	3.36	5.32	5.39	3.2
comp7614_c0	0.05	1.13	1.11	18.03	0	0	2.13	0	13.86
comp7618_c0	0.32	0.33	0.34	11.72	5.71	8.95	44.67	11.68	24.52
comp7619_c0	0.06	0.62	0.65	18.03	0	0	0	27.86	1.07
comp7620_c0	0.03	0.82	0.82	38.77	15.22	30.2	26.59	49.43	26.65
comp7622_c0	0.02	1.18	1.18	95.57	153.12	148.76	138.27	97.96	101.29
comp7626_c0	0.01	0.93	0.94	11.72	13.31	21.25	21.27	19.77	8.53
comp7628_c0	0	0.92	0.93	4.51	2.85	6.71	7.45	3.59	4.26
comp7638_c0	0.23	3.14	2.74	7.21	12.36	10.07	8.51	0.9	0
comp7640_c0	1	0	0.01	0	0	0	0	163.57	2.13
comp7643_c0	0.04	0.83	0.85	5.41	0	7.83	7.45	0	8.53
comp7653_c0	0.06	0.49	0.5	0	29.48	0	31.91	28.76	0
comp7656_c0	0.02	1.31	1.27	0	8.56	10.07	6.38	3.59	4.26
comp7663_c0	0	1.55	1.53	26.15	29.48	31.32	25.53	12.58	18.13
comp7666_c0	0.04	1.49	1.46	14.43	12.36	29.08	22.34	4.49	10.66
comp7673_c0	0	1.04	1.04	137.95	127.44	156.59	129.76	153.68	122.61
comp7676_c0	0.08	0.41	0.46	3.61	2.85	2.24	1.06	5.39	14.93
comp7677_c0	0	0.92	0.92	47.79	43.79	36.91	47.62	53.06	39.45
comp7679_c0	0	0.9	0.92	2.7	5.71	2.24	1.06	5.39	5.33
comp7680_c0	0.02	0.73	0.74	11.72	8.56	16.78	25.53	8.99	15.99
comp7687_c0	0.06	1.25	1.21	10.82	1.9	0	7.45	2.7	0
comp7695_c0	0	0.91	0.91	81.15	93.2	96.02	114.87	99.76	82.1
comp7701_c0	0.04	0.76	0.77	12.62	7.61	11.18	2.13	28.76	10.66
comp7704_c0	0	0.81	0.83	3.61	3.8	7.83	8.51	8.09	2.13
comp7708_c0	0.19	0.23	0.3	4.51	0.95	0	11.7	11.68	0
comp7711_c0	0.02	0.49	0.49	100.08	334.76	216.99	777.5	459.25	88.49
comp7715_c0	0.02	1.26	1.26	334.5	362.38	568.19	326.53	399.03	278.28
comp7718_c0	0.03	0.69	0.69	72.13	0.95	31.32	57.43	33.25	60.77
comp7719_c0	0	0.95	0.95	140.65	180.7	190.14	178.69	174.35	184.45
comp7721_c0	0.01	1.12	1.12	198.36	324.3	258.37	199.96	328.93	170.59
comp7722_c0	0	0.99	0.99	265.08	243.47	249.42	219.1	298.37	246.29
comp7724_c0	0.02	0.75	0.75	182.13	58.96	72.8	70.2	171.66	176.99
comp7727_c0	0	1.05	1.05	67.22	71.83	104.02	78.71	78.19	75.17
comp7727_c1	0.01	0.99	0.99	377.09	654.31	766.24	673.26	516.76	622.66
comp7729_c0	0.01	0.57	0.63	0.9	5.71	1.12	3.19	7.19	3.2
comp7732_c0	0	1.42	1.39	18.03	9.51	8.95	8.51	10.78	6.4
comp7733_c0	0.01	0.96	0.96	984.59	856.88	893.67	821.1	1066.78	970.39
comp7736_c0	0.02	1.06	1.06	17.13	16.17	45.86	31.91	21.57	21.32
comp7739_c0	0.02	1.3	1.3	4703.73	5417.26	6964.72	4537.44	4632.9	3964.15
comp7743_c0	0.02	0.93	0.93	45.08	25.68	22.37	38.29	16.18	45.85
comp7744_c0	0.51	0.16	0.19	0	0	11.18	0	68.3	0
comp7749_c0	0	1.15	1.15	58.61	75.13	67.11	52.12	55.72	67.17
comp7750_c0	0.03	1.01	1.01	35.16	0.95	61.52	22.34	73.69	1.07
comp7751_c0	0.03	0.81	0.81	59.53	64.85	44.74	29.78	86.28	93.83
comp7752_c0	0.02	1.51	1.51	146.97	393.73	343.37	331.84	98.86	154.6
comp7755_c0	0	0	0.07	0	0	0	0	0	27.72
comp7758_c0	0	1.07	1.06	4.51	7.61	5.59	5.32	2.7	8.53
comp7759_c0	0.94	0.03	0.09	0.9	0	0	2.13	13.48	17.06
comp7761_c0	0.02	1.02	1.02	58.61	67.52	42.5	40.42	94.37	29.85
comp7764_c0	0.01	1.11	1.11	361.55	291.97	260.61	290.36	296.58	238.83
comp7767_c0	0.04	1.12	1.11	8.11	12.36	4.47	7.45	0	14.93
comp7768_c0	0.02	0.85	0.85	568.49	737.05	464	707.02	742.33	624.42
comp7769_c0	0.07	1.83	1.77	14.43	22.82	8.95	0	13.48	11.73
comp7773_c0	0.01	1.05	1.05	537.37	713.45	751.62	677.52	612.03	622.66
comp7774_c0	0.11	2.66	2.52	2.7	47.55	10.07	11.7	9.89	1.07
comp7782_c0	0.04	1.03	1.03	0	6.66	8.95	10.64	4.49	0
comp7784_c0	0.01	0.92	0.92	112.7	173.09	137.52	163.78	142.9	153.54
comp7788_c0	1	0	0.03	0	0	0	0	82.68	0
comp7790_c0	0.01	0.88	0.88	513.03	678.66	436.07	638.7	629.31	571.99
comp7791_c0	0.56	0.56	0.56	222.62	362.36	211.37	338.11	544.97	537.31
comp7792_c0	0.04	1.27	1.27	97.38	150.26	152.11	108.49	115.93	89.42
comp7795_c0	0.99	0.69	0.69	1858.25	1713.76	1429.42	2629.24	2126.37	2481.03
comp7797_c0	0.01	0.78	0.78	392.21	213.03	1.12	374.39	0.9	403.02
comp7804_c0	0.29	0.71	0.71	128.03	94.15	73.82	140.4	132.11	147.13
comp7807_c0	0.21	0.22	0.24	7.21	5.71	3.36	1.06	0	73.57
comp7808_c0	0.5	1.84	1.84	220	283.41	176.72	192.52	89.87	86.54
comp7809_c0	0.82	0.6	0.6	61.31	54.21	54.81	69.13	113.24	101.29
comp7813_c0	0.02	1.01	1.01	90.16	58.01	42.5	89.34	27.89	71.37
comp7816_c0	0.01	0.95	0.95	332.7	332.86	321	386.07	362.18	285.74
comp7818_c0	0	0.81	0.82	16.23	17.12	11.18	19.14	18.87	17.06
comp7820_c0	0	1.18	1.17	7.21	6.66	14.54	7.45	8.09	8.53
comp7821_c0	0.02	0.83	0.83	121.47	116.98	138.69	171.23	124.02	157.8
comp7826_c0	0.05	1.13	1.13	595.02	653.36	667.73	598.81	571.59	530.96
comp7828_c0	0.02	0.84	0.84	125.33	92.26	95.07	106.36	133.91	133.27
comp7832_c0	0	0.99	0.99	49.59	49.45	71.58	46.8	63.81	61.84
comp7837_c0	0.01	1.14	1.14	265.06	500.24	425.02	507.4	211.2	323.88
comp7840_c0	1	0	0.01	0	0.95	0	99.98	0	398.76
comp7844_c0	0.25	0.42	0.43	20.74	14.27	19.01	68.07	22.47	38.38
comp7845_c0	0.01	1.07	1.07	380.49	376.61	394.82	393.53	196.82	485.13
comp7848_c0	0.07	0.54	0.56	13.52	3.8	12.3	13.83	15.28	25.59
[truncated: 21,434 more rows]

## Sheet: Table S5
Table S5. Summary of significantly (P<0.05) differentially expressed transcripts in six RNA-Seq samples (Unit: TPM)
[truncated: 793 more rows]

[truncated: 9 more sheets: Table S6, Table S7, Table S8, Table S9, Table S10, Table S11, Table S12, Table S13, Table S14]
